# Supplementary material for: The CAPE1 peptide confers resistance against bacterial wilt in tomato
Source: J Exp Bot. 2025 Apr 3;76(15):4340–58. doi: 10.1093/jxb/eraf145 (PMC12485366; doi:10.1093/jxb/eraf145)
Supplement: eraf145_suppl_Supplementary_Datasets [file eraf145_suppl_supplementary_datasets.xlsx]

## Sheet: Sheet1
Dataset S1. Proteomics processed data
LFQ values in Log2(x)
LFQ intensity 01	LFQ intensity 02	LFQ intensity 03	LFQ intensity 04	LFQ intensity 05	LFQ intensity 06	LFQ intensity 07	LFQ intensity 08	LFQ intensity 09	LFQ intensity 10	LFQ intensity 11	LFQ intensity 12	LFQ intensity 13	LFQ intensity 14	LFQ intensity 15	LFQ intensity 16	LFQ intensity 17	LFQ intensity 18	LFQ intensity 19	LFQ intensity 20	Peptides	Razor + unique peptides	Unique peptides	Sequence coverage [%]	Unique + razor sequence coverage [%]	Unique sequence coverage [%]	Mol. weight [kDa]	Q-val.	Score	Intensity	MS/MS Count	MS/MS Count 01	MS/MS Count 02	MS/MS Count 03	MS/MS Count 04	MS/MS Count 05	MS/MS Count 06	MS/MS Count 07	MS/MS Count 08	MS/MS Count 09	MS/MS Count 10	MS/MS Count 11	MS/MS Count 12	MS/MS Count 13	MS/MS Count 14	MS/MS Count 15	MS/MS Count 16	MS/MS Count 17	MS/MS Count 18	MS/MS Count 19
NaN	18.826599999999999	21.720400000000001	20.775099999999998	NaN	NaN	22.143799999999999	21.823599999999999	19.526	19.904800000000002	22.2714	20.184799999999999	18.892399999999999	NaN	21.306100000000001	22.373000000000001	19.975899999999999	20.690799999999999	21.531700000000001	21.163399999999999	12	10	7	669	60	488	29338	0	24917	44219000	86	0	1	8	4	1	1	10	7	1	1	10	1	1	0	5	13	2	3	9
20.954999999999998	23.2102	18.776800000000001	21.786000000000001	19.6236	20.533799999999999	20.3154	21.108799999999999	20.193000000000001	21.082999999999998	20.006799999999998	20.702400000000001	20.712599999999998	19.491199999999999	19.293900000000001	20.7805	19.6373	20.115200000000002	18.587199999999999	20.4284	6	6	6	396	396	396	19784	0	15643	74656000	46	2	4	0	3	0	3	2	5	0	4	2	2	3	1	1	4	1	2	1
26.679600000000001	27.527100000000001	26.1189	27.076599999999999	25.836500000000001	25.9178	26.008199999999999	25.520399999999999	26.010899999999999	26.017199999999999	25.5199	26.301600000000001	25.3155	25.521899999999999	24.673300000000001	25.6311	25.316199999999998	25.800599999999999	24.451699999999999	25.6325	14	14	14	456	456	456	28311	0	32331	2247200000	319	23	17	15	22	15	13	17	17	12	13	15	16	12	17	11	12	14	13	10
NaN	NaN	18.848600000000001	17.497199999999999	NaN	NaN	NaN	19.154	NaN	NaN	18.261099999999999	18.046500000000002	NaN	NaN	18.631399999999999	19.250399999999999	NaN	NaN	NaN	17.9193	6	6	6	277	277	277	27186	0	37693	4251400	11	0	0	2	0	0	0	0	4	0	0	0	0	0	0	1	3	0	0	1
23.815200000000001	24.616	22.3155	22.037299999999998	24.0063	23.994299999999999	22.7837	NaN	23.144600000000001	23.7789	19.8598	19.586400000000001	22.722300000000001	22.6082	20.674299999999999	20.310700000000001	21.042899999999999	21.701699999999999	20.807700000000001	19.857399999999998	3	3	3	434	434	434	84459	0	32331	147970000	42	3	2	3	2	4	3	3	1	2	2	2	0	2	2	2	1	1	2	2
NaN	18.5321	21.469899999999999	19.795500000000001	NaN	NaN	21.6326	21.126899999999999	18.642199999999999	NaN	21.750800000000002	19.931899999999999	19.050599999999999	NaN	19.6934	20.666	20.185199999999998	19.8186	21.247299999999999	20.779199999999999	17	17	17	487	487	487	56957	0	14769	29341000	68	0	0	11	2	0	0	10	7	0	0	15	2	0	0	1	8	1	0	3
19.915900000000001	21.1296	21.628900000000002	23.916499999999999	21.397500000000001	21.364999999999998	21.9665	23.519500000000001	20.358000000000001	20.175699999999999	22.901199999999999	24.499099999999999	18.9133	18.2348	23.1508	24.5291	18.554300000000001	19.471900000000002	21.445499999999999	23.142399999999999	7	6	6	531	469	469	20123	0	26739	153480000	101	4	5	5	9	2	3	7	8	2	1	8	10	1	0	9	9	1	1	4
22.744599999999998	21.586600000000001	20.8566	22.254000000000001	23.318200000000001	23.49	21.478999999999999	21.545300000000001	23.1037	23.248699999999999	20.341899999999999	21.970300000000002	22.2727	20.885100000000001	19.9635	19.494499999999999	23.080300000000001	22.1967	20.634599999999999	21.750699999999998	13	13	13	438	438	438	50921	0	159	93479000	98	5	8	5	11	4	7	2	4	2	6	2	3	4	2	1	0	4	3	1
20.337	20.352799999999998	18.985900000000001	20.0139	19.570599999999999	19.595600000000001	18.873200000000001	20.840900000000001	20.193000000000001	20.940899999999999	19.502800000000001	20.426500000000001	20.832799999999999	20.451599999999999	18.501300000000001	20.9529	20.456299999999999	20.226500000000001	18.680900000000001	19.0443	10	10	10	297	297	297	42587	0	99707	38415000	63	2	6	2	4	0	0	1	3	1	4	2	4	3	6	0	4	3	4	1
21.505600000000001	21.508900000000001	22.072700000000001	21.6127	NaN	20.219000000000001	21.667000000000002	22.068999999999999	NaN	20.561199999999999	21.965699999999998	20.9618	21.850999999999999	21.8523	20.970199999999998	21.4589	21.932500000000001	19.9422	21.063800000000001	21.214700000000001	14	14	14	372	372	372	64023	0	19669	81033000	112	6	8	9	7	0	2	9	9	0	1	10	2	7	5	3	6	9	1	3
21.440899999999999	21.313400000000001	25.032800000000002	23.445599999999999	20.0015	21.4466	24.601600000000001	24.8779	22.607900000000001	23.0382	24.974799999999998	23.3748	25.295100000000001	25.74	23.639600000000002	25.1648	24.820599999999999	23.520499999999998	24.561699999999998	24.379100000000001	48	48	48	574	574	574	11648	0	32331	399800000	534	4	13	41	25	1	4	36	43	4	10	46	17	46	52	23	49	30	14	26
NaN	NaN	21.069900000000001	20.209900000000001	NaN	NaN	20.385999999999999	20.794799999999999	NaN	NaN	21.709900000000001	19.630700000000001	NaN	NaN	19.814699999999998	20.5246	NaN	NaN	21.452999999999999	19.736599999999999	19	13	13	261	214	214	92589	0	91188	20580000	49	0	0	9	2	0	0	4	6	0	0	13	1	0	0	2	6	0	0	4
25.8598	25.440899999999999	25.878699999999998	25.400500000000001	25.3142	25.377099999999999	25.617899999999999	24.917200000000001	23.527799999999999	23.9939	25.429099999999998	24.486499999999999	26.142900000000001	25.972000000000001	24.476600000000001	24.825800000000001	25.901800000000001	25.735399999999998	24.268599999999999	25.561900000000001	42	42	41	614	614	614	93212	0	32331	1227200000	656	44	51	42	39	23	19	34	31	12	16	34	17	36	36	23	29	33	29	19
NaN	NaN	19.749300000000002	18.197399999999998	NaN	NaN	18.824000000000002	20.218499999999999	NaN	NaN	20.203600000000002	18.355	NaN	NaN	19.125900000000001	20.0913	NaN	NaN	NaN	19.083300000000001	10	10	10	283	283	283	5132	0	71616	8692200	23	0	0	5	0	0	0	0	3	0	0	8	0	0	0	1	4	0	0	0
NaN	NaN	17.267900000000001	17.221800000000002	NaN	NaN	17.115200000000002	NaN	NaN	NaN	19.5701	NaN	NaN	NaN	18.006799999999998	17.6402	NaN	NaN	17.654599999999999	17.0593	4	4	4	78	78	78	59056	0	34785	2742000	6	0	0	0	1	0	0	0	0	0	0	3	0	0	0	1	0	0	0	1
21.958100000000002	23.509699999999999	23.039100000000001	23.112200000000001	21.024699999999999	21.4694	22.438600000000001	22.316500000000001	NaN	19.0565	22.631	21.784600000000001	22.0243	21.862200000000001	22.207799999999999	22.736699999999999	21.8096	22.009499999999999	21.342700000000001	23.097000000000001	33	33	33	565	565	565	85487	0	32058	161370000	230	12	21	18	22	1	3	14	16	0	0	17	5	7	6	6	21	7	5	4
NaN	NaN	17.5426	17.092600000000001	NaN	NaN	NaN	17.7972	NaN	NaN	17.943300000000001	NaN	NaN	NaN	19.2683	18.045300000000001	NaN	NaN	NaN	17.9099	3	3	3	114	114	114	4021	0	20803	2478900	8	0	0	1	0	0	0	0	0	0	0	1	0	0	0	3	2	0	0	0
24.852399999999999	24.879200000000001	17.9178	24.421800000000001	24.8	23.3962	NaN	22.460699999999999	23.247599999999998	22.075399999999998	16.907900000000001	NaN	26.156099999999999	25.140699999999999	NaN	22.6432	24.205500000000001	24.249500000000001	NaN	22.191400000000002	2	2	2	184	184	184	11985	0	89953	337220000	44	3	4	1	4	3	3	0	3	2	1	0	1	3	3	1	2	2	3	0
18.5336	19.293800000000001	21.462	20.417200000000001	NaN	NaN	20.9649	21.759699999999999	NaN	19.611799999999999	21.453499999999998	19.915500000000002	18.8581	18.343399999999999	20.83	22.237200000000001	17.378699999999998	20.5806	20.439900000000002	21.096	15	15	13	369	369	325	46688	0	22562	35550000	69	0	1	8	6	0	0	3	13	0	1	5	1	0	0	3	14	0	2	2
21.302199999999999	21.5337	NaN	21.405999999999999	21.834099999999999	21.975999999999999	NaN	20.418800000000001	22.028700000000001	21.4117	19.4758	21.219799999999999	21.413699999999999	20.9054	19.7271	19.224799999999998	20.5566	21.6158	NaN	19.6022	2	2	2	139	139	139	28317	0	70031	57157000	66	3	3	2	2	5	2	2	3	2	3	4	4	4	6	1	1	5	5	3
21.824000000000002	23.500299999999999	21.654699999999998	22.7056	22.3704	22.454499999999999	21.842600000000001	21.5398	23.0747	21.8706	20.602499999999999	21.192499999999999	22.458400000000001	22.486000000000001	21.491599999999998	21.106400000000001	22.395900000000001	22.29	20.567499999999999	21.380600000000001	6	6	6	337	337	337	20662	0	52126	128680000	51	3	3	2	4	2	1	2	3	2	1	2	2	2	2	3	3	3	5	0
18.761600000000001	20.331499999999998	18.433599999999998	20.116499999999998	NaN	NaN	19.167300000000001	20.085799999999999	NaN	NaN	19.9696	19.130600000000001	18.683399999999999	19.756	18.240300000000001	20.194199999999999	NaN	20.734300000000001	NaN	19.474299999999999	11	11	11	185	185	185	67326	0	77353	21169000	30	0	1	3	2	0	0	0	3	0	1	5	1	0	2	0	6	0	2	0
24.064499999999999	23.0154	22.975899999999999	23.336300000000001	24.193999999999999	24.448499999999999	23.246700000000001	24.213699999999999	24.7423	24.4114	22.5245	24.549399999999999	23.816099999999999	23.3339	22.553799999999999	23.468	24.603000000000002	24.348400000000002	22.9634	23.9057	15	15	15	661	661	661	35818	0	32331	379020000	317	17	16	15	17	13	16	13	19	12	19	11	15	12	13	9	15	17	17	15
24.770600000000002	22.966799999999999	25.026199999999999	24.333100000000002	24.075399999999998	24.103899999999999	24.437999999999999	25.305499999999999	24.798300000000001	23.9514	25.069099999999999	25.203700000000001	23.6111	22.886099999999999	24.9878	24.274899999999999	25.118099999999998	24.273599999999998	24.169899999999998	24.885100000000001	9	9	9	486	486	486	34954	0	32331	619190000	191	10	8	11	9	9	8	11	11	8	6	10	11	5	6	9	11	10	9	7
18.444400000000002	27.5595	19.367799999999999	24.882200000000001	18.0031	25.399699999999999	20.021899999999999	25.101099999999999	NaN	25.184000000000001	NaN	25.292100000000001	18.5761	25.297799999999999	NaN	25.977	18.797000000000001	25.5594	17.900099999999998	25.8416	13	12	12	40	379	379	36215	0	30599	1383200000	112	0	13	2	7	1	8	3	10	0	7	1	8	0	10	0	11	0	6	0
21.671600000000002	23.3978	21.0748	20.708400000000001	21.4209	23.273800000000001	21.167100000000001	22.4069	NaN	22.536899999999999	20.108000000000001	20.254200000000001	17.4785	19.198899999999998	NaN	21.740400000000001	NaN	18.973500000000001	17.3873	20.349299999999999	19	19	19	367	367	367	724	0	32112	106410000	115	11	19	6	3	2	14	5	13	0	11	2	1	0	0	0	7	0	0	0
20.5609	19.828399999999998	19.635200000000001	19.915099999999999	NaN	20.5474	NaN	20.0137	NaN	20.489000000000001	19.476600000000001	20.330500000000001	20.440799999999999	NaN	NaN	19.412500000000001	20.798400000000001	20.930800000000001	NaN	21.8994	4	4	4	371	371	371	17537	0	33189	26102000	28	1	2	1	2	2	1	1	1	2	1	1	1	2	1	1	1	1	1	1
17.807200000000002	17.413900000000002	19.914300000000001	18.532800000000002	NaN	NaN	20.247499999999999	20.278199999999998	NaN	19.2835	19.671399999999998	19.081	19.860800000000001	18.539100000000001	19.511199999999999	20.198899999999998	20.1373	19.368500000000001	20.3812	19.4603	6	5	5	423	397	397	29259	0	42341	13875000	42	1	1	3	1	0	1	4	4	0	2	4	1	2	0	2	5	2	2	3
15.051399999999999	16.419599999999999	20.299499999999998	23.392700000000001	NaN	NaN	18.130199999999999	23.938199999999998	NaN	NaN	21.249400000000001	24.615400000000001	NaN	NaN	20.8171	24.5732	NaN	18.011800000000001	19.286000000000001	25.018799999999999	15	15	15	756	756	756	37445	0	19212	128760000	129	0	0	5	17	0	0	1	19	0	0	10	21	0	0	6	21	1	0	2
NaN	18.869399999999999	19.6968	NaN	19.8142	18.875699999999998	20.163699999999999	NaN	NaN	18.366399999999999	18.8294	19.096800000000002	NaN	19.742899999999999	NaN	NaN	19.594899999999999	NaN	19.653199999999998	NaN	12	2	2	779	201	201	16848	0	55627	9260500	28	1	1	2	1	2	1	3	0	0	1	2	2	1	1	0	1	2	1	3
20.753	21.860199999999999	20.037500000000001	21.3079	20.356300000000001	20.802399999999999	20.7514	21.3062	21.5288	21.250800000000002	20.1265	20.29	21.127400000000002	21.051500000000001	21.2319	21.513999999999999	20.814800000000002	22.2088	20.531500000000001	21.409800000000001	6	6	6	389	389	389	12647	0	11548	55873000	57	3	5	3	2	0	3	4	2	4	2	3	1	3	3	5	2	2	2	3
NaN	17.5489	18.358699999999999	NaN	NaN	NaN	18.554300000000001	18.837900000000001	NaN	NaN	18.4785	18.8184	NaN	NaN	NaN	18.586300000000001	18.852499999999999	18.988800000000001	NaN	18.6798	4	4	4	158	158	158	43184	0	28605	6384400	19	0	1	1	1	1	0	1	4	0	0	1	2	0	0	1	2	1	1	0
20.013000000000002	18.198	20.277899999999999	20.789000000000001	NaN	18.756599999999999	19.687899999999999	20.863	NaN	19.1219	20.032399999999999	21.869800000000001	18.174399999999999	18.200600000000001	20.53	21.329799999999999	18.959299999999999	18.985099999999999	19.9145	22.654399999999999	9	9	9	495	495	495	21508	0	72864	28562000	55	3	1	3	6	0	0	2	5	0	0	6	6	0	0	3	3	0	1	3
17.347999999999999	16.034500000000001	20.828499999999998	19.906199999999998	NaN	NaN	20.660799999999998	22.2866	NaN	NaN	21.300999999999998	20.299700000000001	20.257300000000001	19.211200000000002	22.0624	22.056899999999999	19.271599999999999	19.937200000000001	21.343399999999999	21.741299999999999	8	8	8	351	351	351	26535	0	10485	35794000	51	0	1	5	3	0	0	2	3	0	0	8	2	3	2	5	5	1	3	5
NaN	22.133800000000001	19.3141	NaN	21.755800000000001	21.929600000000001	19.8643	19.753399999999999	21.921500000000002	21.473700000000001	NaN	NaN	22.4602	21.2942	19.1386	NaN	20.979500000000002	20.797599999999999	NaN	19.192799999999998	3	2	2	291	222	222	19222	0	5524	37726000	34	1	2	2	0	2	3	3	1	2	2	1	0	2	2	2	0	2	3	1
NaN	NaN	18.145399999999999	NaN	NaN	NaN	17.534400000000002	NaN	NaN	NaN	18.6812	NaN	NaN	NaN	NaN	NaN	NaN	NaN	17.794699999999999	NaN	3	3	3	86	86	86	2299	0	17273	1533600	4	0	0	1	0	0	0	0	0	0	0	2	0	0	0	0	0	0	0	1
NaN	NaN	18.605699999999999	17.129100000000001	NaN	NaN	17.957599999999999	18.5717	NaN	NaN	18.348400000000002	NaN	NaN	NaN	NaN	17.760100000000001	NaN	NaN	NaN	17.982099999999999	4	4	4	329	329	329	25763	0	29536	2620500	12	0	0	2	0	0	0	1	3	0	0	2	0	0	0	0	2	0	0	0
21.3537	20.500699999999998	19.405100000000001	20.142099999999999	20.704000000000001	19.6755	19.888400000000001	20.689599999999999	NaN	19.276399999999999	18.9605	20.709099999999999	21.674900000000001	21.745200000000001	19.905999999999999	21.313199999999998	21.825299999999999	22.045400000000001	NaN	21.998100000000001	12	12	12	324	324	324	5498	0	2393	41220000	119	8	10	3	7	2	1	2	7	0	0	1	5	7	11	2	8	9	13	0
20.697500000000002	20.426100000000002	19.309999999999999	21.506399999999999	21.144100000000002	20.354900000000001	19.339700000000001	21.432099999999998	21.774100000000001	21.669599999999999	18.9876	21.578499999999998	20.4894	20.2804	20.2315	21.5137	20.851800000000001	21.392499999999998	19.006900000000002	21.2013	7	7	7	315	315	315	37591	0	13601	42200000	84	4	8	1	7	2	2	1	7	3	4	3	5	2	3	4	7	3	4	0
28.7363	27.724499999999999	28.991499999999998	29.0991	28.859300000000001	28.379899999999999	29.2668	28.1877	29.0014	28.262799999999999	28.5688	28.774999999999999	29.016100000000002	28.663799999999998	29.0975	28.214700000000001	29.245000000000001	28.577999999999999	28.508199999999999	28.604700000000001	26	26	24	506	506	485	35838	0	32331	12615000000	1261	83	75	50	60	49	52	68	58	38	46	40	58	70	57	60	60	64	68	48
17.8034	18.615500000000001	18.2119	18.2822	NaN	17.843699999999998	17.266200000000001	18.218900000000001	NaN	18.063600000000001	19.085599999999999	19.336600000000001	NaN	NaN	18.661799999999999	19.3626	18.560700000000001	19.106400000000001	NaN	18.334099999999999	6	6	6	115	115	115	62991	0	56068	7775800	24	0	2	3	0	0	0	0	2	0	0	4	2	0	0	1	3	1	3	0
NaN	NaN	18.9237	NaN	NaN	NaN	18.025300000000001	17.019100000000002	NaN	NaN	19.097200000000001	NaN	NaN	NaN	16.943100000000001	NaN	NaN	NaN	18.054400000000001	NaN	4	4	4	51	51	51	12306	0	25827	2468500	10	0	0	4	0	0	0	1	0	0	0	2	0	0	0	0	1	0	0	1
23.018999999999998	23.837599999999998	22.336300000000001	23.8613	23.7988	23.821400000000001	22.534800000000001	23.331	24.340299999999999	23.9054	22.308800000000002	23.7837	23.207599999999999	23.758299999999998	23.098700000000001	22.3612	23.497	23.339099999999998	21.721499999999999	23.123100000000001	6	6	6	50	50	50	15241	0	62074	237280000	119	6	5	4	7	6	6	5	7	4	4	6	5	6	5	7	5	6	6	4
23.413799999999998	23.117899999999999	20.762799999999999	22.891500000000001	22.467400000000001	24.06	22.154299999999999	22.697600000000001	22.027699999999999	22.7698	20.4602	22.142299999999999	20.7987	21.895900000000001	17.313099999999999	22.09	20.394100000000002	21.061900000000001	19.87	21.6036	18	18	13	454	454	36	35813	0	32331	171280000	193	19	20	4	16	7	13	9	13	6	11	5	11	3	6	0	12	2	8	1
23.263300000000001	23.872900000000001	22.192299999999999	22.892700000000001	22.645299999999999	22.8857	22.281400000000001	21.806000000000001	22.113700000000001	22.479600000000001	22.060400000000001	22.528099999999998	22.5777	22.585100000000001	20.323399999999999	21.931100000000001	23.153099999999998	22.971	21.3508	22.8904	17	17	17	398	398	398	54041	0	32331	201310000	212	15	19	11	13	7	10	11	8	5	6	11	9	12	9	1	8	12	9	5
23.841200000000001	23.7148	21.817599999999999	22.0991	22.369599999999998	22.248100000000001	20.942499999999999	22.124600000000001	21.092199999999998	21.901599999999998	21.411100000000001	21.716699999999999	22.273	22.102399999999999	21.441700000000001	22.5227	24.214700000000001	24.215399999999999	22.742599999999999	23.8918	19	19	19	463	463	463	71316	0	32331	204970000	190	18	16	7	10	3	4	1	10	1	3	5	7	4	7	2	10	17	19	6
20.049900000000001	19.761900000000001	17.752400000000002	18.3855	20.389299999999999	NaN	17.884899999999998	17.888999999999999	20.301200000000001	18.724399999999999	17.806799999999999	17.8964	20.0854	19.1767	NaN	NaN	20.603100000000001	20.467500000000001	NaN	17.762799999999999	4	4	4	75	75	75	87137	0	29282	13000000	29	2	2	0	1	2	1	0	0	3	1	1	0	3	2	0	0	4	3	0
22.6053	20.5702	22.492100000000001	22.1066	22.947500000000002	22.5928	23.197099999999999	21.212	23.424199999999999	21.986999999999998	NaN	22.8355	22.296399999999998	22.1539	22.347200000000001	20.409500000000001	22.810400000000001	22.359400000000001	22.595800000000001	21.295100000000001	3	3	3	222	222	222	20322	0	50474	84693000	59	3	4	3	4	3	4	4	2	2	4	1	3	2	1	2	2	2	3	3
22.788499999999999	22.793900000000001	23.341799999999999	22.828900000000001	22.856000000000002	22.142700000000001	22.738299999999999	21.736000000000001	21.9313	21.79	22.223299999999998	22.679300000000001	23.602499999999999	22.997199999999999	21.036799999999999	22.152799999999999	24.497699999999998	24.114999999999998	23.0578	24.5031	13	13	13	481	481	481	40627	0	32331	242600000	220	12	14	10	13	11	8	8	8	3	5	14	8	13	11	2	7	16	16	10
NaN	17.917100000000001	18.462599999999998	17.448799999999999	NaN	NaN	18.153700000000001	18.376100000000001	NaN	NaN	18.630400000000002	17.505299999999998	NaN	NaN	18.6645	19.234400000000001	NaN	NaN	17.427399999999999	18.3139	4	4	4	237	237	237	20572	0	25003	4985200	11	0	0	1	0	0	0	1	0	0	0	3	0	0	0	1	2	0	0	0
21.814699999999998	21.244399999999999	21.126300000000001	21.572700000000001	21.079699999999999	22.790199999999999	22.1708	22.4634	20.097799999999999	21.508700000000001	21.251300000000001	22.0413	18.628499999999999	19.125800000000002	20.2273	22.667000000000002	NaN	20.789300000000001	20.347000000000001	22.358000000000001	14	12	12	395	36	36	47425	0	19842	81453000	123	8	10	8	11	2	9	11	9	0	4	9	6	0	0	2	10	0	3	2
20.918199999999999	20.572500000000002	21.745200000000001	21.737500000000001	18.0107	20.156099999999999	22.1706	22.0425	18.343	20.1998	21.855699999999999	20.5303	18.5017	NaN	19.895800000000001	21.008900000000001	17.740600000000001	20.325399999999998	20.1402	22.1343	16	16	14	465	465	43	47301	0	18387	55167000	116	7	9	8	11	0	2	10	11	0	1	14	4	0	0	1	10	0	4	3
18.916399999999999	19.520499999999998	17.390499999999999	19.055299999999999	NaN	19.2363	18.602399999999999	20.622699999999998	NaN	19.663900000000002	NaN	18.703600000000002	NaN	NaN	NaN	NaN	NaN	NaN	NaN	18.8108	8	8	8	30	30	30	47	0	59583	13783000	29	1	5	0	4	0	2	1	6	0	1	0	1	0	0	0	0	0	0	0
20.201000000000001	18.773700000000002	21.880600000000001	21.857700000000001	20.911999999999999	21.043299999999999	21.428699999999999	22.464300000000001	20.982700000000001	20.103300000000001	22.590800000000002	21.7258	19.818999999999999	19.656400000000001	23.6264	22.589600000000001	19.9054	19.590499999999999	21.994	22.709499999999998	12	12	12	342	342	342	46548	0	32331	78427000	120	5	3	9	6	3	3	7	9	3	3	11	4	2	2	13	10	3	2	7
NaN	NaN	17.931799999999999	NaN	NaN	NaN	18.162700000000001	17.286100000000001	NaN	NaN	18.246600000000001	NaN	NaN	NaN	18.1187	19.398	NaN	NaN	18.448	17.229800000000001	5	3	3	176	104	104	47539	0	19891	2861700	7	0	0	1	0	0	0	0	0	0	0	2	0	0	0	1	2	0	0	1
22.5794	23.601700000000001	20.3445	22.349399999999999	20.338000000000001	21.935400000000001	20.835699999999999	20.210899999999999	NaN	19.705400000000001	19.8782	20.36	20.1309	21.526399999999999	NaN	19.4345	20.173500000000001	21.205300000000001	17.8674	20.075500000000002	12	12	10	765	765	721	25598	0	10078	105170000	66	6	7	3	7	1	5	3	3	0	1	2	3	1	4	0	1	2	5	0
20.6999	19.984500000000001	21.1235	NaN	NaN	21.584	21.7241	21.417300000000001	20.598099999999999	20.578499999999998	21.366700000000002	19.467700000000001	21.2439	NaN	19.860600000000002	19.771899999999999	20.577100000000002	20.1541	19.482500000000002	19.666899999999998	6	6	6	155	155	155	47604	0	15407	29089000	45	1	2	4	1	1	1	5	4	2	2	4	1	3	1	0	2	3	3	2
19.933399999999999	21.048300000000001	17.884899999999998	20.436199999999999	21.5684	20.895900000000001	NaN	19.239000000000001	21.721	20.6784	18.3154	19.4221	NaN	21.0059	NaN	17.3415	19.358499999999999	20.744	NaN	18.429300000000001	4	3	3	322	256	256	12446	0	1091	26023000	35	2	3	2	2	3	1	0	2	3	2	2	2	1	2	0	1	2	2	0
19.972799999999999	19.628599999999999	21.944900000000001	20.178899999999999	20.646100000000001	19.977799999999998	22.101299999999998	18.625699999999998	NaN	20.448399999999999	21.973400000000002	NaN	NaN	19.311900000000001	18.532399999999999	NaN	19.462900000000001	19.4559	20.852	NaN	11	11	11	35	35	35	59591	0	10795	30554000	53	2	2	10	2	1	1	8	1	1	2	8	2	1	1	1	0	2	2	3
16.817	17.429600000000001	19.3352	18.2178	NaN	NaN	19.313700000000001	18.4834	NaN	NaN	18.226500000000001	17.6889	17.922699999999999	18.392399999999999	NaN	NaN	NaN	NaN	18.293199999999999	19.552900000000001	4	4	4	66	66	66	92143	0	51572	6737500	15	0	1	3	1	0	0	2	2	0	0	1	0	0	1	0	1	0	0	0
NaN	18.920300000000001	17.957699999999999	19.040199999999999	NaN	22.565000000000001	19.345600000000001	21.109300000000001	NaN	21.896899999999999	18.3355	19.681999999999999	NaN	NaN	18.836400000000001	21.662099999999999	NaN	NaN	19.414100000000001	20.244199999999999	7	7	7	413	413	413	24555	0	59353	22646000	46	1	4	1	3	0	5	3	4	0	5	1	3	0	0	1	7	0	1	0
19.3705	19.789200000000001	21.914000000000001	22.827100000000002	NaN	NaN	21.455300000000001	23.308	NaN	19.545200000000001	22.677499999999998	21.866199999999999	21.017299999999999	19.3065	23.445900000000002	23.6783	20.715499999999999	21.123000000000001	21.382899999999999	23.121500000000001	9	9	7	662	662	581	16252	0	17099	97442000	121	0	4	11	7	0	0	5	13	0	0	11	7	5	0	11	15	4	5	7
23.4618	21.4068	22.530200000000001	23.3566	24.1828	23.566400000000002	22.877800000000001	22.142199999999999	24.5901	23.081499999999998	23.077999999999999	23.3126	24.360299999999999	23.4846	22.637899999999998	22.028700000000001	24.3111	22.426400000000001	21.766100000000002	22.397200000000002	2	2	2	201	201	201	19383	0	32331	270480000	141	7	5	7	6	9	5	8	6	5	5	6	7	8	7	3	7	8	8	10
25.537199999999999	24.235900000000001	25.189299999999999	24.961400000000001	25.994399999999999	25.383400000000002	26.038699999999999	24.7516	25.376899999999999	25.385400000000001	24.762499999999999	25.2806	25.3993	25.2075	24.443999999999999	24.9086	25.579699999999999	24.927900000000001	25.658799999999999	25.141400000000001	16	16	16	519	519	519	43073	0	31859	844590000	303	20	14	16	14	12	15	14	13	12	15	15	14	17	12	8	14	11	14	15
19.040400000000002	19.768799999999999	NaN	20.286999999999999	20.466899999999999	20.069299999999998	18.7546	19.5107	20.526299999999999	20.259499999999999	NaN	19.6448	20.3398	19.904900000000001	NaN	NaN	20.4312	19.835699999999999	NaN	18.754300000000001	3	3	3	349	349	349	1164	0	2532	13461000	18	2	1	0	3	1	0	0	1	1	1	0	2	2	1	0	0	0	0	0
NaN	NaN	18.671199999999999	18.2257	NaN	NaN	18.295400000000001	NaN	NaN	NaN	20.830500000000001	18.492000000000001	NaN	NaN	18.424099999999999	18.6127	NaN	18.429099999999998	NaN	18.731000000000002	4	4	3	332	332	249	21436	0	26987	7007500	17	0	0	1	1	0	0	1	1	0	0	6	1	0	1	1	2	0	1	0
26.695599999999999	26.284800000000001	24.958100000000002	26.5425	26.8751	27.447199999999999	25.670100000000001	24.9908	26.027699999999999	26.6418	24.546500000000002	25.841999999999999	23.660599999999999	25.0198	23.424600000000002	24.335599999999999	24.6496	25.348400000000002	24.307500000000001	26.017800000000001	23	23	23	519	519	519	47719	0	32331	1885700000	413	28	34	16	24	22	27	23	19	11	28	16	20	9	14	8	16	16	22	11
18.295400000000001	18.7882	19.436	18.279499999999999	NaN	NaN	18.752600000000001	18.621600000000001	NaN	NaN	19.145199999999999	19.000299999999999	18.380500000000001	18.684000000000001	NaN	18.5611	NaN	NaN	NaN	18.846499999999999	8	7	7	195	181	181	72641	0	48488	9285600	19	1	2	2	2	0	0	2	0	0	0	3	1	0	0	0	1	0	0	0
16.9541	NaN	18.309799999999999	20.550699999999999	18.649699999999999	NaN	NaN	20.115200000000002	NaN	NaN	20.0014	21.3675	NaN	NaN	20.894500000000001	19.851400000000002	NaN	NaN	19.3565	19.846599999999999	5	3	3	392	231	231	22694	0	49615	12552000	29	0	0	1	4	1	0	0	4	0	0	3	3	0	0	5	3	0	0	2
22.7486	23.636199999999999	21.668099999999999	24.733699999999999	24.479500000000002	25.820900000000002	22.539400000000001	24.936399999999999	24.335699999999999	25.742899999999999	21.778300000000002	25.409400000000002	24.581199999999999	25.034700000000001	22.814699999999998	25.244700000000002	23.691299999999998	24.867999999999999	22.742599999999999	24.920999999999999	7	7	5	613	613	442	21485	0	32331	452460000	183	5	10	7	11	11	10	7	10	9	12	5	10	9	10	7	11	4	8	6
NaN	NaN	NaN	17.782699999999998	NaN	NaN	NaN	19.0852	NaN	NaN	NaN	NaN	NaN	NaN	NaN	19.1678	NaN	NaN	NaN	17.379799999999999	3	3	3	341	341	341	1962	0	22925	2239500	6	0	0	0	0	0	0	0	3	0	0	0	0	0	0	0	2	0	0	0
19.490300000000001	19.909199999999998	19.9419	20.869199999999999	NaN	18.058499999999999	20.279699999999998	21.0245	NaN	19.389900000000001	19.908100000000001	20.967199999999998	19.607299999999999	19.847799999999999	20.314	20.668600000000001	18.999400000000001	19.600000000000001	19.9085	21.2211	6	6	6	427	427	427	31147	0	14147	30822000	47	3	6	3	4	0	0	2	5	0	0	2	3	1	2	1	3	1	1	2
17.5	17.514099999999999	18.057600000000001	18.279699999999998	NaN	17.421099999999999	18.3428	18.178000000000001	17.629300000000001	17.6084	17.5869	17.971399999999999	17.43	17.492899999999999	17.6816	19.081099999999999	18.001200000000001	18.723199999999999	17.494900000000001	18.191099999999999	5	3	3	249	149	149	26117	0	26262	6030900	18	1	2	2	2	0	0	2	2	0	0	0	0	0	0	0	2	0	2	0
23.6296	23.348800000000001	22.6816	22.0763	23.440799999999999	23.428899999999999	23.510300000000001	23.337299999999999	21.660299999999999	22.285699999999999	22.286200000000001	22.395	22.779800000000002	23.6005	19.7288	22.661000000000001	23.599900000000002	22.5562	21.973400000000002	23.025099999999998	17	17	17	548	548	548	45739	0	32331	251180000	241	16	20	16	10	12	14	17	12	3	5	10	9	6	14	1	11	13	11	7
NaN	19.693999999999999	NaN	17.125299999999999	NaN	NaN	NaN	16.8401	NaN	NaN	16.776199999999999	17.618099999999998	NaN	NaN	NaN	NaN	NaN	NaN	NaN	17.413699999999999	3	3	3	84	84	84	42629	0	3928	6964900	10	0	2	0	1	0	0	0	1	0	0	0	1	0	0	0	0	0	1	0
21.807099999999998	24.4833	23.273599999999998	22.9102	21.647500000000001	21.092199999999998	23.437799999999999	23.248799999999999	21.920300000000001	22.355499999999999	23.610399999999998	22.638300000000001	22.5626	22.3673	21.54	23.691600000000001	22.433	22.546700000000001	22.192900000000002	22.446999999999999	9	9	3	518	518	22	18912	0	13492	237720000	130	4	7	8	9	3	2	7	10	2	6	6	8	6	8	4	11	5	5	6
18.6449	18.280200000000001	NaN	NaN	18.935700000000001	18.704000000000001	NaN	NaN	19.097799999999999	18.509899999999998	NaN	NaN	18.344200000000001	18.3901	NaN	NaN	NaN	18.0413	NaN	NaN	2	2	2	83	83	83	3015	0	12197	3921000	9	1	1	0	0	1	1	0	0	1	2	0	0	0	1	0	0	0	0	0
NaN	NaN	18.319500000000001	NaN	NaN	NaN	18.235499999999998	NaN	NaN	NaN	18.4467	NaN	NaN	NaN	NaN	NaN	NaN	NaN	18.726199999999999	NaN	3	3	3	203	203	203	20762	0	59749	1846600	6	0	0	2	0	0	0	1	0	0	0	2	0	0	0	0	0	0	0	1
20.444800000000001	20.505700000000001	17.4985	19.6783	18.824000000000002	18.808499999999999	18.4176	18.850000000000001	19.512699999999999	19.158799999999999	17.487300000000001	19.032699999999998	18.6877	18.832999999999998	NaN	18.374099999999999	NaN	NaN	16.4861	17.4986	3	3	3	219	219	219	17929	0	26578	15039000	26	2	3	1	2	1	1	2	2	2	1	0	2	0	1	0	2	0	0	0
19.643799999999999	24.261099999999999	22.763300000000001	24.605599999999999	NaN	NaN	NaN	22.346900000000002	NaN	NaN	21.6737	23.6492	21.855699999999999	19.930399999999999	NaN	NaN	21.5242	20.906600000000001	NaN	19.142700000000001	13	13	13	597	597	597	23231	0	19325	256150000	80	2	12	6	11	0	0	0	7	0	0	4	10	5	2	0	0	3	2	0
21.270700000000001	20.303100000000001	19.521999999999998	21.291699999999999	21.1098	21.5564	18.9801	21.1036	21.1311	21.6523	19.2605	21.821400000000001	20.688600000000001	20.534400000000002	19.5275	20.334	21.209599999999998	21.08	19.877199999999998	20.2272	6	6	6	189	189	189	39454	0	32331	48700000	59	2	5	2	7	1	2	2	5	1	2	3	4	2	1	2	3	3	4	2
22.659199999999998	22.691800000000001	22.4559	21.884399999999999	22.297799999999999	21.959	22.88	23.119800000000001	22.769300000000001	22.185700000000001	22.450199999999999	22.329599999999999	22.895299999999999	21.718900000000001	20.2361	21.798999999999999	21.514399999999998	21.072199999999999	22.124199999999998	21.315899999999999	20	20	20	499	499	499	47602	0	20925	155290000	194	15	17	12	12	4	4	10	19	5	8	10	12	9	6	2	12	5	4	9
17.843699999999998	18.305499999999999	NaN	17.903600000000001	NaN	NaN	18.9758	18.214600000000001	NaN	NaN	17.8095	NaN	NaN	18.0032	NaN	17.619800000000001	NaN	NaN	NaN	17.742999999999999	3	3	3	10	10	10	41105	0	20166	5124000	9	0	3	1	0	0	0	2	0	0	0	1	0	0	0	0	0	0	0	0
22.9756	24.207999999999998	21.078600000000002	23.599699999999999	24.141400000000001	23.459299999999999	22.052600000000002	23.0046	24.332699999999999	23.8689	21.3721	23.614699999999999	24.2315	24.081700000000001	22.224299999999999	22.879000000000001	24.628799999999998	24.782599999999999	19.529299999999999	22.6357	32	32	32	543	543	543	82234	0	32331	271220000	308	14	25	4	19	12	15	6	20	14	17	4	17	16	14	5	15	23	29	1
23.331199999999999	23.848700000000001	23.453399999999998	24.363800000000001	21.910900000000002	23.1569	24.508400000000002	23.8447	21.9267	23.4344	23.1524	23.5593	22.090299999999999	22.229500000000002	22.7026	23.474399999999999	21.3964	22.3505	22.773299999999999	23.924800000000001	11	11	11	634	634	634	2921	0	32331	338110000	183	10	12	12	11	3	8	14	13	4	8	11	7	7	6	7	9	4	9	7
25.092400000000001	24.495000000000001	22.305599999999998	22.3279	23.8505	24.379799999999999	22.319600000000001	21.861499999999999	24.077400000000001	24.148900000000001	22.294	21.465800000000002	23.019300000000001	22.412700000000001	21.701499999999999	22.0137	23.015599999999999	22.638000000000002	21.678799999999999	22.115600000000001	5	5	5	218	218	218	23329	0	43177	330440000	134	8	8	7	7	7	6	7	5	6	6	7	6	5	9	2	8	5	5	4
NaN	NaN	17.729299999999999	17.059100000000001	NaN	NaN	18.339300000000001	19.803999999999998	NaN	NaN	18.058900000000001	NaN	NaN	NaN	NaN	19.833500000000001	NaN	NaN	NaN	18.144600000000001	4	4	4	27	27	27	25276	0	3867	3978900	11	0	0	2	0	0	0	0	2	0	0	1	0	0	0	0	5	0	0	0
20.435099999999998	22.763100000000001	20.6983	21.088000000000001	20.162600000000001	20.359500000000001	20.617899999999999	20.947500000000002	20.853400000000001	20.817699999999999	20.059899999999999	20.937100000000001	21.0867	20.657900000000001	21.2943	20.666599999999999	21.345099999999999	21.463100000000001	20.586099999999998	20.779199999999999	9	9	9	196	196	196	74896	0	32331	62554000	70	3	4	2	5	1	3	3	6	2	3	3	5	3	3	3	4	3	6	1
NaN	19.231300000000001	19.206900000000001	20.175599999999999	NaN	NaN	18.728899999999999	20.8735	NaN	19.001000000000001	19.7285	19.618200000000002	18.7712	18.5078	19.420400000000001	21.109300000000001	19.104800000000001	19.0611	NaN	19.436	5	5	5	15	15	15	57813	0	54342	16668000	34	0	2	2	3	0	0	1	6	0	0	3	2	1	1	1	5	0	1	1
NaN	NaN	18.2364	NaN	NaN	NaN	17.798999999999999	NaN	NaN	NaN	18.332699999999999	NaN	NaN	NaN	NaN	NaN	NaN	NaN	18.361999999999998	NaN	3	3	3	67	67	67	44407	0	17946	1812900	4	0	0	0	0	0	0	0	0	0	0	2	0	0	0	0	0	0	0	2
20.550599999999999	20.6936	18.8583	18.832799999999999	NaN	19.1388	19.179600000000001	NaN	NaN	18.9925	18.378399999999999	19.6387	19.4712	NaN	NaN	NaN	NaN	18.9206	NaN	NaN	5	5	5	109	109	109	66948	0	11992	16630000	13	2	3	0	0	0	0	1	0	1	0	0	1	0	0	0	0	0	0	0
21.670300000000001	23.312899999999999	20.260899999999999	21.978000000000002	20.487200000000001	22.227399999999999	NaN	19.7925	NaN	NaN	NaN	19.966100000000001	NaN	NaN	NaN	20.113800000000001	NaN	19.299700000000001	NaN	20.123799999999999	3	3	3	222	222	222	1783	0	23854	79323000	15	2	2	1	2	0	2	1	2	0	1	0	0	0	0	0	1	0	0	0
21.590900000000001	23.122800000000002	16.579599999999999	20.990200000000002	22.8583	20.4053	17.929400000000001	19.1022	22.470199999999998	21.602499999999999	16.9635	20.1416	22.5365	21.455500000000001	NaN	18.6709	22.0199	21.4102	NaN	18.5809	5	5	5	16	16	16	37148	0	11102	71058000	54	3	7	0	3	4	2	0	4	3	4	2	3	4	3	0	0	3	2	0
26.198499999999999	26.0229	25.6006	25.673400000000001	25.831399999999999	25.365500000000001	25.3477	25.926600000000001	26.027899999999999	26.206399999999999	25.898499999999999	26.613199999999999	26.786100000000001	26.850300000000001	26.2288	26.346	26.5685	26.723299999999998	25.1706	26.1097	35	35	35	595	595	595	85206	0	32331	2147000000	806	43	50	36	38	33	32	32	40	26	39	38	40	41	40	32	40	42	42	30
24.369900000000001	25.023099999999999	23.757000000000001	24.409199999999998	24.4788	25.0624	24.591000000000001	22.9132	24.384499999999999	24.063600000000001	23.382100000000001	23.388999999999999	23.4116	24.181799999999999	23.945699999999999	22.257899999999999	23.361699999999999	23.154699999999998	22.856100000000001	22.167400000000001	3	3	3	14	14	14	18669	0	22069	467720000	119	6	6	6	6	6	6	6	6	6	7	6	5	7	6	7	4	4	5	5
28.807400000000001	26.960699999999999	23.837299999999999	26.451799999999999	28.201499999999999	28.322600000000001	23.346	24.403600000000001	28.561699999999998	28.0915	23.799800000000001	26.435600000000001	27.047899999999998	27.388000000000002	24.719799999999999	24.656600000000001	26.779299999999999	27.220400000000001	25.0532	26.0078	24	24	23	711	711	711	35955	0	32331	3414600000	609	52	39	16	28	35	42	13	22	42	39	17	27	25	37	21	16	25	33	15
18.301400000000001	20.308700000000002	18.993400000000001	19.7806	NaN	NaN	NaN	20.8904	NaN	19.3659	NaN	19.8659	20.136099999999999	19.386700000000001	NaN	20.440799999999999	NaN	19.447900000000001	NaN	19.148800000000001	5	5	5	259	259	259	32382	0	58763	17983000	37	0	3	1	6	0	0	0	5	0	1	1	2	3	2	1	5	0	2	0
24.778600000000001	25.281199999999998	24.403300000000002	25.389299999999999	25.041699999999999	25.344799999999999	23.715	25.5319	24.958300000000001	24.741499999999998	25.035	26.096900000000002	24.935600000000001	25.452400000000001	24.878499999999999	25.743300000000001	24.449000000000002	23.531099999999999	23.597100000000001	24.806699999999999	8	8	7	56	56	56	1966	0	32231	1212000000	136	8	5	9	8	5	6	4	11	5	5	11	11	3	2	6	11	3	2	6
19.254899999999999	20.9969	NaN	18.5901	NaN	19.289400000000001	17.4983	NaN	19.858000000000001	19.3339	NaN	17.908100000000001	19.198599999999999	19.152899999999999	18.234100000000002	NaN	19.010899999999999	NaN	NaN	NaN	6	6	6	13	13	13	69806	0	93206	14321000	18	4	3	0	1	0	1	0	0	1	2	0	0	1	0	0	0	1	0	0
19.717300000000002	20.209299999999999	NaN	19.971399999999999	NaN	20.308499999999999	NaN	19.7911	20.067799999999998	19.8917	NaN	NaN	NaN	NaN	NaN	NaN	NaN	18.9026	NaN	NaN	6	6	6	23	23	23	41548	0	87953	17078000	17	1	3	0	2	2	1	0	1	0	2	0	0	1	0	0	0	0	0	0
NaN	NaN	19.1221	18.184100000000001	NaN	NaN	18.143999999999998	18.963100000000001	NaN	NaN	20.158100000000001	NaN	NaN	NaN	19.172499999999999	18.4069	NaN	NaN	18.998100000000001	NaN	5	5	5	138	138	138	52959	0	42816	5453600	13	0	0	2	1	0	0	0	0	0	0	6	0	0	0	2	1	0	0	0
19.7226	22.0808	18.735700000000001	21.2315	19.958600000000001	NaN	18.805900000000001	19.5565	20.059100000000001	NaN	18.483599999999999	18.3567	19.970800000000001	19.933700000000002	18.701799999999999	20.426200000000001	20.091200000000001	20.462800000000001	NaN	19.925699999999999	4	4	4	86	86	86	70177	0	16413	30495000	36	3	3	2	3	2	1	2	2	1	1	1	1	1	1	1	2	2	2	0
21.952000000000002	20.7349	NaN	18.600899999999999	21.0641	20.730399999999999	NaN	17.626100000000001	21.9589	21.1889	NaN	19.164200000000001	20.184999999999999	21.8734	NaN	18.116299999999999	20.935300000000002	21.762	17.730499999999999	20.3492	10	9	9	342	325	325	45014	0	98728	32690000	52	8	7	0	1	2	2	0	0	3	4	0	2	2	4	0	1	3	6	0
21.488700000000001	17.613099999999999	18.551400000000001	NaN	20.8323	19.756	18.849399999999999	NaN	22.509	21.772099999999998	19.021999999999998	17.9649	21.6645	20.405799999999999	20.096900000000002	17.950500000000002	22.094000000000001	22.212199999999999	21.228100000000001	20.1812	12	12	12	476	476	476	36783	0	85969	24043000	71	9	1	0	0	1	1	0	0	7	5	2	0	11	3	0	0	10	14	3
NaN	16.450500000000002	18.585100000000001	19.8538	NaN	18.2928	17.567299999999999	20.0593	NaN	NaN	18.169799999999999	19.106999999999999	NaN	NaN	17.489999999999998	19.8795	NaN	NaN	19.041399999999999	19.335999999999999	4	4	4	168	168	168	19707	0	33179	7528600	22	0	0	3	3	0	0	1	3	0	0	1	2	0	0	0	4	0	0	1
19.822800000000001	19.441500000000001	NaN	19.124500000000001	21.284500000000001	21.4694	18.470199999999998	NaN	NaN	21.291799999999999	NaN	19.356000000000002	20.6492	21.282499999999999	NaN	18.616599999999998	20.8933	20.7881	NaN	19.643799999999999	4	4	4	886	886	886	77109	0	40849	20386000	42	3	5	1	2	3	3	1	0	1	3	1	1	2	3	0	1	3	3	1
20.6493	19.6538	20.021699999999999	19.855699999999999	20.6968	20.615200000000002	19.9772	18.914200000000001	20.358899999999998	20.017700000000001	19.932400000000001	19.9758	20.612300000000001	20.662800000000001	20.0641	19.557700000000001	20.3583	19.590900000000001	20.310199999999998	19.809699999999999	7	7	7	96	96	96	10185	0	65693	30075000	73	8	3	6	3	3	1	5	0	2	1	7	2	3	5	5	2	4	2	4
23.811699999999998	23.020199999999999	24.183	23.5657	22.563099999999999	23.386800000000001	24.0457	24.222899999999999	23.215900000000001	23.7821	23.734500000000001	24.667999999999999	23.0794	22.871300000000002	23.235299999999999	23.834599999999998	23.265000000000001	23.926500000000001	23.247399999999999	24.4483	17	17	17	662	662	662	50304	0	32331	373490000	315	18	15	19	15	10	11	19	21	9	13	13	21	9	15	9	20	11	13	9
20.642900000000001	20.845500000000001	NaN	18.795500000000001	19.8291	19.9223	NaN	19.331800000000001	20.118099999999998	19.5044	NaN	NaN	18.919	NaN	NaN	NaN	18.241900000000001	18.996400000000001	NaN	17.793199999999999	5	5	5	274	274	274	40794	0	39984	16564000	24	4	5	0	0	1	4	0	0	2	1	0	0	0	0	0	0	0	1	0
NaN	17.694199999999999	18.604199999999999	18.206299999999999	NaN	NaN	18.010899999999999	18.953399999999998	NaN	NaN	18.151599999999998	NaN	NaN	NaN	NaN	19.217500000000001	NaN	NaN	18.3523	19.3444	7	7	7	307	307	307	34691	0	45906	5152600	14	0	0	2	1	0	0	1	1	0	0	0	0	0	0	0	4	0	0	1
18.769600000000001	19.760200000000001	21.175999999999998	20.3675	NaN	NaN	21.388000000000002	20.740500000000001	NaN	NaN	21.095300000000002	19.570900000000002	19.688500000000001	19.737300000000001	20.698399999999999	21.639800000000001	18.902200000000001	19.398	20.738299999999999	20.986599999999999	8	8	8	282	282	282	34665	0	12587	30737000	60	0	3	7	4	0	0	3	6	0	0	7	1	1	0	5	7	2	2	3
21.609100000000002	20.933499999999999	21.6919	20.9922	NaN	20.234200000000001	21.765000000000001	21.601900000000001	NaN	21.6264	21.372	21.5459	21.109100000000002	21.174700000000001	NaN	20.861699999999999	20.8	20.527899999999999	20.479099999999999	21.621099999999998	16	16	16	285	285	285	87681	0	19363	104900000	94	6	12	9	8	0	0	9	3	0	4	6	5	1	2	0	3	2	1	1
NaN	NaN	18.922899999999998	17.959199999999999	NaN	NaN	19.146699999999999	20.0215	NaN	NaN	18.6478	NaN	18.590800000000002	NaN	19.344899999999999	19.591100000000001	NaN	18.531099999999999	NaN	18.880600000000001	5	5	5	43	43	43	27098	0	31527	6363400	18	0	0	2	0	0	0	2	4	0	0	1	0	0	0	2	5	0	0	1
21.8523	20.781700000000001	20.593800000000002	21.0229	21.229199999999999	21.613900000000001	20.135000000000002	21.2531	21.602799999999998	21.149899999999999	20.105599999999999	22.210699999999999	21.506699999999999	21.461600000000001	20.002199999999998	20.667899999999999	21.490300000000001	21.918600000000001	20.3416	21.871099999999998	5	5	5	197	197	197	37241	0	48586	53229000	60	3	3	3	4	3	3	2	3	2	3	3	3	2	3	3	2	3	3	3
18.4787	19.7379	19.754100000000001	19.300799999999999	NaN	NaN	19.621700000000001	20.0947	NaN	NaN	19.883800000000001	18.8245	NaN	NaN	18.7212	19.2958	19.970099999999999	19.511099999999999	18.647500000000001	18.774100000000001	10	9	9	131	122	122	10895	0	61634	17669000	27	1	1	4	2	0	0	2	3	0	1	4	0	0	0	0	1	1	1	0
19.562100000000001	20.496200000000002	22.702500000000001	22.0623	NaN	18.956399999999999	23.016400000000001	22.2409	NaN	19.983699999999999	22.106300000000001	21.098500000000001	20.163	20.8657	21.8749	22.453099999999999	20.987500000000001	21.067399999999999	21.539100000000001	22.4207	22	22	22	44	44	44	60692	0	26199	76426000	132	1	3	14	9	0	0	20	14	0	2	13	3	2	4	7	16	2	4	5
NaN	NaN	NaN	17.192799999999998	NaN	NaN	NaN	17.722200000000001	NaN	NaN	17.465499999999999	NaN	NaN	NaN	17.719100000000001	18.786100000000001	NaN	NaN	NaN	17.6098	5	5	5	213	213	213	44449	0	28158	1865000	6	0	0	0	0	0	0	0	0	0	0	0	0	0	0	0	5	0	0	1
20.271699999999999	20.888999999999999	21.402000000000001	21.036000000000001	19.3766	NaN	20.752500000000001	21.879300000000001	21.278600000000001	20.084199999999999	21.4648	19.923500000000001	21.9407	22.145499999999998	19.435099999999998	21.701000000000001	20.423100000000002	19.597799999999999	20.4406	20.6008	14	14	14	43	43	43	41723	0	10132	54172000	75	2	3	5	5	0	0	3	8	1	0	8	0	4	8	1	12	1	1	2
22.9605	20.817	23.0975	25.007400000000001	21.144200000000001	22.18	22.5014	24.4468	21.632400000000001	21.5566	22.8796	25.366099999999999	20.279599999999999	18.234100000000002	21.8752	23.9435	21.4557	21.668800000000001	21.940100000000001	25.3904	16	16	16	696	696	696	28519	0	32331	253460000	196	9	4	15	22	2	7	6	22	2	3	11	23	3	1	5	18	1	5	7
28.386500000000002	26.238	26.006900000000002	25.554400000000001	27.908799999999999	27.539899999999999	25.883199999999999	24.6845	27.890899999999998	27.213699999999999	25.6143	26.0502	27.068000000000001	27.000599999999999	25.5565	25.338999999999999	27.613900000000001	27.5029	26.910299999999999	26.84	23	22	21	681	681	653	35449	0	32331	3285100000	549	41	29	24	23	26	29	21	20	29	24	24	24	24	24	20	22	27	31	29
NaN	NaN	NaN	17.945900000000002	NaN	NaN	18.369399999999999	18.860099999999999	NaN	NaN	17.787199999999999	NaN	NaN	NaN	19.3291	19.0139	NaN	NaN	17.986899999999999	20.234200000000001	5	5	5	171	171	171	60214	0	40361	4399100	18	0	0	0	1	0	0	1	2	0	0	1	0	0	0	3	4	0	0	0
24.927900000000001	25.690799999999999	23.735099999999999	25.192299999999999	24.608499999999999	25.009599999999999	23.570799999999998	24.6311	25.176500000000001	25.185199999999998	23.893599999999999	25.2117	24.471	24.464400000000001	24.430299999999999	24.895399999999999	25.031199999999998	25.2971	23.375699999999998	25.120799999999999	14	14	14	683	683	683	19562	0	32331	867580000	317	18	23	13	20	14	14	11	17	12	16	16	16	14	13	7	16	13	20	8
NaN	NaN	20.227799999999998	18.758700000000001	NaN	NaN	18.957000000000001	19.197099999999999	NaN	NaN	19.913	NaN	NaN	NaN	19.876200000000001	19.646699999999999	NaN	NaN	19.4818	19.0105	6	6	6	259	259	259	36353	0	42683	8312400	20	0	0	2	2	0	0	1	2	0	0	2	0	0	0	2	5	0	0	1
22.094999999999999	22.953299999999999	20.770199999999999	21.5624	21.3306	20.557099999999998	20.783799999999999	20.581700000000001	21.181699999999999	21.6435	20.224499999999999	20.4786	20.433599999999998	21.148099999999999	19.2026	19.6845	20.777100000000001	20.869599999999998	19.296900000000001	19.518999999999998	10	10	10	384	384	384	39009	0	25491	80532000	58	6	8	3	7	3	0	2	4	1	3	1	2	1	2	0	1	2	2	1
20.9238	20.718499999999999	21.489799999999999	19.626300000000001	19.951899999999998	19.613	20.6096	20.439900000000002	NaN	NaN	20.642499999999998	19.1478	20.352499999999999	20.004999999999999	19.4297	19.983599999999999	NaN	19.72	19.887599999999999	21.328399999999998	10	10	10	163	163	163	9114	0	79024	56890000	54	4	7	7	1	0	1	5	2	0	1	3	1	4	0	2	4	0	0	1
NaN	NaN	19.8748	18.982199999999999	NaN	NaN	19.773499999999999	20.424099999999999	NaN	NaN	20.684100000000001	19.117599999999999	NaN	NaN	19.354399999999998	20.942299999999999	NaN	18.3873	17.786100000000001	19.190899999999999	10	10	10	478	478	478	37183	0	78809	16003000	32	0	0	2	1	0	0	2	7	0	0	5	0	0	0	1	10	0	1	0
NaN	NaN	18.610399999999998	NaN	NaN	NaN	17.717099999999999	17.751100000000001	NaN	NaN	18.302700000000002	NaN	NaN	NaN	18.0014	NaN	NaN	NaN	18.634599999999999	NaN	4	4	4	156	156	156	28354	0	25898	2447800	8	0	0	3	0	0	0	0	1	0	0	1	0	0	0	0	0	0	0	2
19.703900000000001	18.565100000000001	NaN	18.646799999999999	NaN	18.874099999999999	NaN	19.032499999999999	NaN	18.368200000000002	NaN	18.767600000000002	NaN	NaN	NaN	NaN	NaN	18.526	NaN	NaN	6	6	6	182	182	182	42797	0	44188	6497200	12	2	4	0	0	0	1	0	0	0	0	0	1	0	0	0	0	0	0	0
NaN	NaN	17.9908	NaN	NaN	NaN	18.025700000000001	NaN	NaN	NaN	18.5839	NaN	NaN	NaN	18.0229	NaN	NaN	NaN	NaN	NaN	3	3	3	26	26	26	16345	0	18662	2551600	6	0	0	0	0	0	0	0	1	0	0	2	1	0	0	1	1	0	0	0
20.5534	20.650200000000002	NaN	NaN	21.241199999999999	20.7166	NaN	NaN	21.311699999999998	21.132100000000001	NaN	NaN	21.072700000000001	20.666399999999999	NaN	NaN	19.858599999999999	20.220500000000001	NaN	NaN	2	2	2	145	145	145	31646	0	91746	16539000	22	2	2	0	0	2	2	0	0	2	2	0	0	2	2	0	0	1	2	0
22.000699999999998	21.3704	19.248200000000001	19.967199999999998	21.726199999999999	23.6248	22.706900000000001	22.333600000000001	19.396599999999999	21.992100000000001	19.868400000000001	19.1465	NaN	NaN	NaN	20.2653	NaN	18.0443	18.7195	20.402000000000001	13	13	13	468	468	468	48949	0	1684	50649000	79	6	6	2	1	6	15	11	13	0	7	1	1	0	0	0	2	0	0	0
21.618200000000002	21.82	22.3904	23.791799999999999	21.132100000000001	22.317	21.463000000000001	22.703800000000001	NaN	21.751000000000001	21.9405	22.805299999999999	21.280899999999999	20.997699999999998	20.602699999999999	23.511600000000001	21.0807	21.819500000000001	19.985199999999999	24.1982	13	13	13	565	565	565	38251	0	32331	164570000	101	3	3	5	10	3	4	3	10	1	3	5	8	3	2	1	12	2	3	1
20.461500000000001	20.062999999999999	22.966000000000001	20.111499999999999	18.863099999999999	18.223299999999998	22.875299999999999	21.526299999999999	18.602	NaN	22.856300000000001	20.4604	22.321300000000001	22.020900000000001	20.433599999999998	22.815899999999999	21.4359	21.353400000000001	21.262499999999999	21.513300000000001	18	18	18	424	424	424	55055	0	21014	76313000	112	1	5	18	3	0	0	15	7	0	1	12	3	7	8	1	15	2	3	2
NaN	17.524999999999999	17.796700000000001	NaN	NaN	NaN	17.404699999999998	17.964099999999998	NaN	NaN	18.905899999999999	NaN	NaN	NaN	17.174600000000002	18.360600000000002	NaN	17.6568	NaN	17.2193	3	3	3	98	98	98	34669	0	19002	3897400	9	0	0	0	1	0	0	0	1	0	0	3	0	0	0	0	2	0	1	0
18.415099999999999	21.351099999999999	18.422899999999998	20.250399999999999	20.016200000000001	20.545999999999999	18.494900000000001	21.130400000000002	21.263200000000001	21.241599999999998	21.0975	19.9937	19.539200000000001	19.479600000000001	21.8642	21.069800000000001	19.218	20.221	20.154599999999999	21.1387	4	4	2	189	189	134	22016	0	89088	36845000	46	0	1	2	3	1	2	2	4	2	2	4	2	2	1	3	4	1	3	1
21.895299999999999	23.927099999999999	21.4711	21.912400000000002	21.0184	21.9163	21.444400000000002	21.5703	22.037700000000001	21.598400000000002	20.933399999999999	21.538499999999999	22.717600000000001	21.793700000000001	21.783899999999999	22.936900000000001	21.4436	21.214300000000001	21.043500000000002	21.988199999999999	16	16	13	385	385	343	59396	0	21951	164110000	124	6	15	3	10	3	4	8	6	5	4	4	4	6	3	3	9	3	5	2
21.787800000000001	19.937000000000001	19.3965	20.034800000000001	21.630700000000001	21.395399999999999	19.874600000000001	19.9069	21.856400000000001	21.3172	19.382999999999999	20.724	21.888000000000002	21.380800000000001	19.017600000000002	19.410299999999999	22.341999999999999	22.0686	19.705300000000001	19.5198	5	5	5	151	151	151	48966	0	61024	50348000	64	7	6	0	3	3	5	2	2	2	4	2	2	4	4	1	1	5	5	1
18.179200000000002	19.7486	20.226600000000001	20.6678	NaN	NaN	20.5732	21.8049	20.906500000000001	20.5077	20.954899999999999	20.5595	20.446100000000001	18.890599999999999	20.9754	21.469000000000001	19.523399999999999	20.580200000000001	19.4038	20.811699999999998	12	12	12	364	364	364	38542	0	14175	36571000	83	0	7	5	5	1	0	4	11	1	1	7	4	3	1	4	11	0	3	0
18.531600000000001	19.3553	17.706099999999999	18.667200000000001	18.599599999999999	18.889700000000001	NaN	18.1006	19.457799999999999	18.635999999999999	NaN	18.5655	NaN	18.834499999999998	NaN	17.7805	18.764900000000001	19.660799999999998	NaN	18.749099999999999	3	3	3	116	116	116	45267	0	36624	8955300	12	1	2	0	1	0	0	0	1	1	0	0	0	0	1	0	0	1	2	0
NaN	NaN	18.254300000000001	NaN	NaN	NaN	18.7849	NaN	NaN	NaN	17.833100000000002	NaN	NaN	NaN	NaN	NaN	NaN	NaN	18.627099999999999	NaN	5	3	3	124	77	77	58287	0	20038	1663700	4	0	0	1	0	0	0	2	0	0	0	0	0	0	0	0	0	0	0	1
NaN	NaN	18.5246	17.897300000000001	NaN	NaN	19.248899999999999	18.809000000000001	NaN	NaN	19.527999999999999	NaN	NaN	NaN	19.1633	19.563700000000001	NaN	NaN	18.643899999999999	18.400099999999998	7	7	7	435	435	435	27215	0	47507	5315900	16	0	0	1	1	0	0	2	2	0	0	4	0	0	0	1	4	0	0	0
20.526	20.433	18.3386	19.1812	19.5457	20.764299999999999	18.702500000000001	19.520499999999998	20.0228	20.0502	18.168299999999999	19.287400000000002	NaN	19.375900000000001	17.819700000000001	18.358000000000001	19.102	19.772200000000002	18.060700000000001	18.294899999999998	9	9	9	224	224	224	71109	0	10163	19949000	33	7	7	0	2	0	2	0	3	0	1	0	0	0	2	0	1	0	2	0
21.694800000000001	20.7255	21.5566	21.474799999999998	21.4803	22.039300000000001	21.570399999999999	21.763200000000001	21.726500000000001	21.918099999999999	21.3675	21.944800000000001	21.276499999999999	20.811399999999999	22.518899999999999	21.271799999999999	21.511299999999999	22.122699999999998	20.543900000000001	21.797999999999998	7	7	7	18	18	18	58093	0	21189	79009000	95	6	3	7	5	2	6	4	6	4	6	3	5	3	3	3	4	4	5	4
21.935099999999998	20.683499999999999	19.131499999999999	21.3491	21.050599999999999	21.351400000000002	18.9011	20.557400000000001	21.847999999999999	21.827100000000002	NaN	20.4863	20.887799999999999	20.675799999999999	NaN	20.053899999999999	22.436399999999999	22.9193	NaN	21.526900000000001	5	5	5	209	209	209	33666	0	74588	47577000	58	7	4	0	4	2	3	1	3	2	2	1	1	2	1	0	3	5	7	0
21.426500000000001	20.055800000000001	18.050599999999999	NaN	20.779299999999999	20.057500000000001	19.314399999999999	17.994700000000002	19.6768	18.998999999999999	NaN	18.567499999999999	19.400400000000001	18.643999999999998	NaN	NaN	19.300799999999999	18.197900000000001	NaN	NaN	4	4	4	201	201	201	31135	0	40279	14338000	23	4	2	1	0	3	3	2	0	0	2	0	0	1	1	0	0	1	0	0
NaN	18.5031	17.8688	19.070499999999999	NaN	NaN	18.4938	19.724399999999999	NaN	NaN	17.790700000000001	19.1569	18.886700000000001	19.001999999999999	18.832999999999998	19.898700000000002	NaN	19.0213	NaN	19.872199999999999	7	7	5	273	273	203	41603	0	57229	12618000	30	0	3	1	2	0	0	1	2	0	0	1	1	1	1	2	5	0	3	1
NaN	18.407599999999999	18.024699999999999	18.043700000000001	NaN	NaN	18.312899999999999	20.022600000000001	NaN	NaN	19.373799999999999	NaN	18.737100000000002	NaN	19.611499999999999	19.713100000000001	NaN	17.583500000000001	NaN	18.3888	7	5	5	27	227	227	42397	0	35231	7081700	17	0	0	1	0	0	0	1	3	0	0	2	0	0	1	1	5	0	0	1
24.875299999999999	23.7561	20.9114	24.030899999999999	22.682600000000001	25.331900000000001	20.575900000000001	23.167200000000001	19.945499999999999	24.162400000000002	19.451799999999999	22.839500000000001	NaN	18.162800000000001	NaN	20.550699999999999	NaN	20.617799999999999	NaN	21.716999999999999	20	19	4	663	642	184	36369	0	2267	276300000	155	20	19	6	18	4	18	5	11	0	15	1	7	0	1	0	4	0	1	0
22.650400000000001	21.181000000000001	18.3675	21.735099999999999	19.740300000000001	21.898199999999999	17.775500000000001	21.035599999999999	NaN	20.703600000000002	17.743300000000001	20.194800000000001	NaN	NaN	NaN	17.119599999999998	NaN	NaN	NaN	18.458300000000001	19	8	5	614	316	217	36509	0	1425	38676000	51	10	9	1	8	1	4	0	5	0	1	1	2	0	0	0	1	0	0	0
21.363299999999999	22.676200000000001	20.91	22.721499999999999	22.669599999999999	21.6859	21.476099999999999	22.001100000000001	22.628799999999998	22.530100000000001	22.083200000000001	22.9816	23.020900000000001	22.2944	22.8294	22.12	23.151399999999999	22.6677	20.6614	21.8874	31	31	31	131	131	131	42582	0	32331	108150000	169	3	11	6	14	7	3	6	10	7	5	7	10	12	6	11	7	18	11	1
24.084399999999999	21.959199999999999	25.396799999999999	28.908899999999999	22.7818	25.3689	25.338100000000001	28.753399999999999	22.885200000000001	24.7637	25.835000000000001	29.0181	21.846900000000002	23.883900000000001	24.6785	28.454799999999999	22.932300000000001	25.688500000000001	24.797599999999999	28.795000000000002	29	29	29	881	881	881	3877	0	32331	2916400000	525	18	11	21	53	10	14	27	64	9	15	30	52	6	9	15	49	8	25	20
NaN	NaN	16.401299999999999	16.275300000000001	NaN	NaN	NaN	16.954499999999999	NaN	NaN	17.484999999999999	NaN	NaN	NaN	NaN	18.3965	NaN	NaN	NaN	17.184699999999999	3	3	3	63	63	63	73803	0	18753	1244100	5	0	0	0	0	0	0	0	1	0	0	1	0	0	0	0	3	0	0	0
21.160699999999999	20.507300000000001	19.762899999999998	20.902799999999999	20.154499999999999	21.4724	19.779699999999998	20.883900000000001	NaN	21.636099999999999	19.575700000000001	20.279499999999999	20.223199999999999	NaN	20.3155	21.387699999999999	NaN	20.436199999999999	18.7986	20.934200000000001	12	12	12	485	485	485	36361	0	17097	52907000	74	7	7	4	5	1	4	3	4	0	4	3	2	0	1	3	6	0	4	1
22.8674	22.334599999999998	21.42	22.376100000000001	22.4315	22.116399999999999	21.269300000000001	21.907699999999998	22.4268	22.183499999999999	21.557099999999998	22.083100000000002	22.724699999999999	22.462800000000001	21.602399999999999	21.766200000000001	22.569600000000001	22.738900000000001	20.482500000000002	22.0411	11	11	11	99	99	99	14142	0	13866	126650000	118	9	12	4	7	6	6	2	5	4	5	3	6	7	7	2	6	5	7	1
26.037500000000001	24.617999999999999	24.665600000000001	25.447700000000001	26.0154	25.904399999999999	24.977499999999999	24.541799999999999	26.5473	26.339700000000001	23.956700000000001	25.832000000000001	25.125900000000001	25.1065	23.153600000000001	24.805900000000001	24.715800000000002	25.099900000000002	23.814599999999999	24.567699999999999	10	10	10	559	559	559	29446	0	32331	976420000	222	14	13	12	12	8	13	9	12	12	13	11	9	10	10	8	11	7	10	7
20.324999999999999	20.276199999999999	NaN	20.133500000000002	21.344100000000001	20.086500000000001	19.286899999999999	20.397500000000001	21.4162	21.514399999999998	NaN	20.117899999999999	20.618200000000002	21.1724	NaN	19.776499999999999	20.453399999999998	20.0776	NaN	NaN	10	10	10	345	345	345	41743	0	10844	18885000	45	3	4	0	0	3	3	0	1	4	6	0	3	4	4	0	0	4	3	0
NaN	NaN	18.534500000000001	NaN	NaN	NaN	18.6663	NaN	NaN	NaN	17.896000000000001	NaN	NaN	NaN	NaN	NaN	NaN	NaN	17.7837	NaN	5	5	5	97	97	97	8014	0	31289	2106300	8	0	0	3	0	0	0	2	0	0	0	1	0	0	0	0	1	0	0	0
27.182200000000002	25.3794	26.341899999999999	26.547799999999999	27.392199999999999	26.892600000000002	26.977799999999998	26.2395	27.0214	26.447600000000001	25.515899999999998	26.6694	27.382000000000001	27.048100000000002	26.032599999999999	26.287700000000001	26.788799999999998	25.9268	26.262899999999998	26.14	21	11	11	611	347	347	36754	0	32331	2139600000	410	34	26	16	21	17	20	21	22	16	17	16	19	21	24	11	19	16	18	8
27.982399999999998	26.061399999999999	27.572399999999998	27.180299999999999	28.337299999999999	27.2425	27.653400000000001	26.816199999999998	28.134799999999998	27.1708	27.339400000000001	27.608799999999999	27.898199999999999	27.823899999999998	27.136800000000001	26.622499999999999	27.3537	26.852900000000002	27.129899999999999	26.421700000000001	21	21	11	608	608	32	36843	0	32331	4347100000	608	39	29	28	34	26	23	27	28	27	23	29	30	33	32	29	29	26	31	24
21.86	20.1983	22.423100000000002	21.135300000000001	NaN	20.739799999999999	22.957000000000001	21.6599	22.786300000000001	21.461300000000001	22.556799999999999	21.483699999999999	20.716999999999999	19.111799999999999	21.9116	21.588999999999999	21.352599999999999	21.593	22.602599999999999	22.665900000000001	17	17	17	558	558	558	44991	0	23574	85358000	168	13	9	14	7	2	2	19	10	5	3	16	7	2	0	6	7	3	7	12
NaN	NaN	19.7196	18.896999999999998	NaN	NaN	19.343399999999999	19.758299999999998	NaN	NaN	20.866700000000002	NaN	NaN	NaN	20.193899999999999	19.687100000000001	NaN	NaN	19.8626	18.6812	10	10	10	287	287	287	61633	0	78522	10265000	25	0	0	3	0	0	0	1	6	0	0	6	0	0	0	3	5	0	0	1
19.944800000000001	19.0501	19.628499999999999	19.2986	NaN	NaN	19.5746	20.555800000000001	NaN	NaN	19.318000000000001	18.030999999999999	20.610800000000001	20.364599999999999	18.5808	21.102599999999999	20.7393	19.568100000000001	19.696300000000001	20.644500000000001	14	14	14	224	224	224	87457	0	11709	21028000	45	4	4	2	2	0	0	1	2	0	0	2	0	4	3	0	9	4	0	0
21.5808	21.572099999999999	20.158799999999999	22.1204	NaN	23.243200000000002	19.924900000000001	21.838000000000001	NaN	21.988099999999999	20.0474	20.6173	NaN	NaN	20.388400000000001	20.236499999999999	NaN	NaN	20.788	21.310700000000001	16	14	14	479	437	437	36354	0	18534	74836000	83	7	10	3	6	0	11	4	9	0	7	4	2	0	0	2	2	0	0	3
24.956299999999999	24.5017	24.788699999999999	23.8277	24.8917	25.031700000000001	24.584499999999998	23.605699999999999	23.572099999999999	23.710799999999999	24.730899999999998	23.5533	25.706	25.5319	24.497399999999999	24.302499999999998	26.564	26.5259	25.615500000000001	26.229099999999999	37	37	33	611	611	585	79966	0	32331	952770000	537	27	33	34	19	24	20	25	14	8	13	25	13	28	31	15	20	38	44	28
19.443999999999999	18.417999999999999	19.639399999999998	20.469899999999999	NaN	18.204000000000001	20.392900000000001	21.4542	NaN	18.645199999999999	20.021599999999999	20.240500000000001	19.410499999999999	17.8386	19.643899999999999	21.0946	19.6265	20.180800000000001	18.936699999999998	20.911300000000001	11	11	11	438	438	438	46712	0	1464	23052000	68	4	5	3	5	0	0	4	10	0	0	5	5	1	0	1	7	1	4	0
22.9819	22.820599999999999	21.5044	22.996600000000001	22.138300000000001	23.019400000000001	21.8459	22.6432	22.9695	23.091899999999999	21.488800000000001	22.912400000000002	22.8185	22.7118	22.186299999999999	22.139700000000001	23.296299999999999	23.404199999999999	21.088799999999999	22.6434	17	17	16	427	427	41	45449	0	17605	193080000	165	8	12	5	14	4	10	3	6	4	11	3	9	5	7	5	7	10	16	3
25.523900000000001	25.723600000000001	23.5487	25.106100000000001	25.765599999999999	25.735600000000002	23.843299999999999	24.301500000000001	26.3796	25.729099999999999	23.849599999999999	24.8629	25.426400000000001	25.333500000000001	22.692399999999999	23.925699999999999	25.3368	24.5185	22.664000000000001	24.491399999999999	6	6	6	506	506	506	18184	0	32331	1022100000	216	11	13	10	9	11	11	10	10	11	12	10	11	11	9	7	10	12	10	8
22.612500000000001	21.3186	22.0487	22.2667	22.097300000000001	22.2942	22.067599999999999	22.3888	22.661200000000001	22.3398	22.778300000000002	23.433599999999998	21.2363	21.360199999999999	22.831199999999999	22.197800000000001	23.1434	23.410299999999999	22.133199999999999	23.272300000000001	14	14	14	511	511	511	35385	0	18653	143880000	208	9	13	13	9	3	6	10	11	8	7	15	9	3	6	8	12	14	16	8
17.749600000000001	NaN	18.452300000000001	17.942799999999998	NaN	NaN	18.3583	18.839500000000001	NaN	NaN	NaN	NaN	NaN	NaN	18.758199999999999	18.756	NaN	NaN	NaN	17.957999999999998	3	3	3	382	382	382	13573	0	24068	7010700	18	1	0	1	1	0	0	1	3	0	0	1	1	0	0	2	4	0	0	0
19.5535	21.293199999999999	19.052600000000002	20.439299999999999	20.8949	19.499600000000001	18.422599999999999	19.178000000000001	20.962900000000001	20.533899999999999	NaN	20.241	19.366	19.212199999999999	19.2577	NaN	19.2683	20.2958	NaN	19.988600000000002	5	5	5	227	227	227	32041	0	37375	30362000	20	0	1	2	2	1	0	1	0	1	0	1	2	1	0	1	0	1	2	0
21.9023	21.849799999999998	22.810300000000002	23.334599999999998	19.0259	20.374500000000001	23.621200000000002	22.259699999999999	20.482900000000001	21.853999999999999	22.519400000000001	22.375399999999999	20.372399999999999	22.970400000000001	20.818899999999999	21.773599999999998	21.075199999999999	22.184799999999999	21.772300000000001	23.187000000000001	14	14	14	423	423	423	40861	0	20326	146200000	159	10	13	12	16	0	2	12	13	0	3	10	8	1	12	2	9	4	6	1
21.743099999999998	22.055599999999998	18.748799999999999	20.9026	20.8582	20.802800000000001	18.6099	20.334800000000001	20.7073	20.498699999999999	18.972000000000001	19.261299999999999	19.401199999999999	20.140699999999999	17.379799999999999	18.4483	18.606999999999999	18.033000000000001	NaN	17.590800000000002	12	12	12	517	517	517	34572	0	32331	54028000	56	8	10	0	3	3	4	1	2	2	2	1	1	2	4	1	0	0	0	0
23.041899999999998	24.252800000000001	23.0717	24.362100000000002	23.6205	23.738299999999999	23.219000000000001	23.685099999999998	22.827300000000001	24.036799999999999	23.2333	23.629899999999999	23.512799999999999	23.895199999999999	23.427299999999999	23.458400000000001	23.724	24.433499999999999	23.192399999999999	24.234000000000002	22	22	22	746	746	746	44955	0	32331	431180000	368	15	25	18	20	14	16	19	19	8	16	14	17	14	14	13	15	21	26	14
22.7483	24.9834	22.558599999999998	25.077999999999999	22.998899999999999	24.7286	23.776599999999998	23.8535	24.237500000000001	24.745000000000001	23.0366	25.2212	23.670100000000001	23.4284	24.2197	25.7301	23.465299999999999	24.4514	23.253499999999999	24.491900000000001	20	3	3	696	101	101	22653	0	73494	492120000	47	1	2	1	4	1	2	3	2	1	1	2	3	1	2	3	5	1	2	2
26.885200000000001	29.388200000000001	26.6907	28.614100000000001	27.760999999999999	29.1082	27.2195	27.418900000000001	27.737400000000001	28.600899999999999	26.240100000000002	28.1065	27.806100000000001	27.8703	26.946899999999999	27.6172	27.18	27.674099999999999	26.2349	26.8447	20	20	3	696	696	101	22682	0	32331	6790700000	465	22	26	20	21	21	22	23	21	18	25	19	26	21	22	21	25	22	22	18
NaN	NaN	17.147500000000001	NaN	NaN	NaN	NaN	18.2394	NaN	NaN	17.209099999999999	18.226500000000001	NaN	NaN	21.849599999999999	20.432300000000001	NaN	NaN	NaN	18.176600000000001	4	4	4	328	328	328	21419	0	75778	6548100	8	0	0	0	0	0	0	0	0	0	0	0	0	0	0	3	4	0	0	0
21.332799999999999	21.807200000000002	20.402000000000001	21.293199999999999	21.636399999999998	21.3522	20.260200000000001	19.946200000000001	20.9876	21.0563	19.435199999999998	21.317799999999998	21.232299999999999	20.589200000000002	NaN	20.370999999999999	20.716699999999999	20.806999999999999	NaN	20.067499999999999	9	9	9	506	506	506	34377	0	32331	62771000	77	4	8	1	5	2	3	1	3	4	5	1	7	5	3	0	4	4	4	0
21.404	20.4497	20.232900000000001	21.159099999999999	20.847300000000001	20.5029	20.227599999999999	20.320599999999999	20.162600000000001	19.742100000000001	20.030899999999999	20.185700000000001	20.661300000000001	21.639600000000002	20.6128	20.919799999999999	21.343499999999999	21.227499999999999	20.6768	21.500599999999999	8	8	8	285	285	285	45152	0	10466	48471000	88	7	8	5	4	1	2	3	3	1	2	1	2	4	7	3	7	5	5	3
22.6465	21.31	20.986499999999999	21.6493	22.0749	21.866499999999998	21.1844	21.770199999999999	21.794499999999999	22.384599999999999	21.143000000000001	21.8565	22.001899999999999	21.578399999999998	19.715800000000002	21.1892	22.044599999999999	22.039400000000001	19.5243	22.028600000000001	11	11	11	329	329	329	34512	0	14509	103260000	80	7	6	4	4	4	3	6	5	1	3	5	3	4	2	1	4	4	3	0
NaN	18.067599999999999	20.196300000000001	19.4055	NaN	NaN	20.244900000000001	20.9437	NaN	NaN	20.2332	19.158999999999999	19.908999999999999	21.5062	19.394500000000001	21.148099999999999	20.691600000000001	19.490600000000001	20.147200000000002	21.108499999999999	10	10	10	224	224	224	53517	0	72467	18921000	44	0	0	3	2	0	0	3	4	0	0	2	1	1	7	1	9	2	1	1
18.341100000000001	20.318200000000001	18.535900000000002	19.706099999999999	NaN	22.540600000000001	NaN	19.438600000000001	NaN	21.800799999999999	NaN	19.583600000000001	NaN	20.899699999999999	NaN	19.029199999999999	NaN	19.978400000000001	NaN	20.341200000000001	12	8	8	456	354	354	37148	0	88115	23581000	41	1	6	0	3	0	9	0	1	0	5	0	0	0	5	0	1	0	1	0
18.2102	20.8993	17.5715	21.270600000000002	21.8169	23.519100000000002	18.539200000000001	21.797899999999998	22.008900000000001	24.1877	17.619800000000001	21.981200000000001	20.464200000000002	22.633800000000001	17.760100000000001	19.424199999999999	19.2501	22.2409	19.436499999999999	21.8916	6	6	6	66	66	66	10759	0	75062	62529000	59	0	7	1	5	3	5	1	3	3	5	1	4	2	3	0	1	1	3	2
24.765699999999999	23.6008	24.459299999999999	24.676500000000001	23.665099999999999	23.5181	23.988499999999998	24.3537	24.125299999999999	24.217199999999998	24.019300000000001	24.821899999999999	23.9498	24.0364	24.445699999999999	24.724499999999999	24.544499999999999	25.190799999999999	24.084099999999999	25.554600000000001	16	16	14	538	538	495	35943	0	32331	554080000	348	19	18	15	19	10	13	13	18	12	16	20	18	12	15	16	19	15	20	15
22.092099999999999	21.357299999999999	23.5092	21.689	22.0581	21.442499999999999	22.706800000000001	22.137499999999999	21.466200000000001	21.8871	22.993300000000001	21.803000000000001	25.06	24.667100000000001	22.789000000000001	23.100999999999999	23.520299999999999	22.126300000000001	23.1813	21.623000000000001	25	22	20	555	52	489	81566	0	31103	167550000	222	10	14	18	10	2	4	14	7	3	3	13	6	18	21	11	19	11	11	6
NaN	NaN	18.630099999999999	18.160599999999999	NaN	NaN	18.2166	19.362500000000001	NaN	NaN	18.276599999999998	NaN	NaN	NaN	NaN	19.5	NaN	18.5306	NaN	18.430499999999999	7	7	6	125	125	109	10938	0	61269	5091100	14	0	0	0	0	0	0	0	4	0	0	1	1	0	0	0	8	0	0	0
22.527200000000001	24.1145	21.442	22.559000000000001	23.7075	23.284199999999998	21.545500000000001	22.872199999999999	23.694299999999998	23.345700000000001	21.8994	22.941500000000001	23.569800000000001	23.064599999999999	21.730699999999999	21.673300000000001	23.647600000000001	23.674499999999998	21.323599999999999	21.786200000000001	8	8	2	305	305	69	41784	0	13523	250790000	63	1	3	3	3	2	2	2	5	4	5	3	4	2	2	5	4	2	2	3
30.127800000000001	30.858599999999999	28.684799999999999	30.106100000000001	30.488	29.979399999999998	29.2621	28.1844	30.1342	29.686900000000001	28.323799999999999	29.0367	29.463100000000001	29.625699999999998	29.078900000000001	27.790099999999999	29.331199999999999	29.283300000000001	27.240500000000001	27.660599999999999	11	11	5	624	624	368	1309	0	32331	23372000000	897	56	79	30	57	47	65	39	35	39	42	28	34	39	51	29	31	34	49	16
19.2242	20.751200000000001	NaN	17.6021	18.6877	19.315799999999999	NaN	NaN	NaN	18.923100000000002	NaN	17.9742	NaN	18.319500000000001	NaN	NaN	18.780200000000001	19.2882	NaN	18.962499999999999	10	9	9	363	335	335	35269	0	66607	15264000	13	1	4	0	0	0	0	0	0	0	0	0	0	0	0	0	0	0	0	0
NaN	NaN	20.4467	NaN	NaN	NaN	20.0609	NaN	NaN	NaN	19.802199999999999	NaN	NaN	NaN	NaN	19.439399999999999	NaN	NaN	20.093599999999999	19.192599999999999	9	9	9	409	409	409	38953	0	80045	7430600	21	0	0	8	0	0	0	4	0	0	0	4	0	0	0	0	1	0	0	1
21.416699999999999	20.697900000000001	20.070900000000002	21.5136	20.433800000000002	21.276599999999998	20.216200000000001	21.320900000000002	21.3598	22.005700000000001	19.755700000000001	21.5273	19.78	20.918199999999999	19.462299999999999	20.572900000000001	20.2498	20.862300000000001	NaN	20.894300000000001	7	7	5	395	395	337	21645	0	32331	49410000	88	6	6	2	8	2	2	4	6	3	5	3	6	2	3	1	6	3	5	1
21.906600000000001	22.399000000000001	19.666599999999999	20.927	20.816199999999998	20.871200000000002	20.6081	22.1356	21.5488	20.657699999999998	20.201699999999999	21.214200000000002	20.345300000000002	20.243099999999998	18.513200000000001	21.619199999999999	21.098299999999998	20.6739	19.631399999999999	19.956700000000001	24	21	7	375	339	157	73456	0	21997	56837000	84	3	8	2	3	1	1	3	15	2	1	4	2	1	2	0	15	4	2	3
NaN	NaN	18.9084	NaN	NaN	NaN	18.6386	17.8231	NaN	NaN	18.6251	NaN	NaN	NaN	NaN	NaN	NaN	NaN	18.1267	NaN	3	3	2	52	52	38	10556	0	19122	2595900	7	0	0	2	0	0	0	2	1	0	0	2	0	0	0	0	0	0	0	0
19.878499999999999	21.836600000000001	NaN	20.1267	19.412700000000001	19.0627	18.389900000000001	18.715900000000001	19.498899999999999	20.1112	17.987400000000001	18.974599999999999	19.383299999999998	20.046299999999999	NaN	19.735199999999999	20.634399999999999	21.291	18.717500000000001	20.395700000000001	7	7	2	447	447	133	16927	0	46711	38476000	35	3	3	1	2	1	0	1	1	0	1	1	1	1	1	1	2	3	4	1
20.457799999999999	21.9937	18.920400000000001	19.476700000000001	20.067799999999998	20.363700000000001	19.228200000000001	18.9086	19.461200000000002	19.9801	17.662800000000001	19.338799999999999	19.340499999999999	20.247299999999999	17.452500000000001	NaN	19.483499999999999	20.3552	18.281500000000001	18.78	7	7	7	67	67	67	22731	0	53478	29641000	44	3	4	4	3	0	2	2	2	1	4	0	2	1	2	0	0	1	3	1
21.508099999999999	21.721	21.5014	22.117000000000001	21.254100000000001	21.018000000000001	21.227900000000002	21.572099999999999	NaN	19.347000000000001	21.311199999999999	21.1874	22.115600000000001	21.915199999999999	20.632000000000001	22.1037	21.890999999999998	21.891999999999999	20.425999999999998	21.952400000000001	14	14	14	345	345	345	65977	0	16026	78703000	122	8	15	5	11	2	4	4	6	0	1	4	4	4	6	3	11	4	6	1
22.684000000000001	23.3384	21.662299999999998	21.8565	22.4496	21.5943	21.702200000000001	20.6387	21.892600000000002	22.479500000000002	21.264299999999999	21.693000000000001	22.410499999999999	22.7197	20.822600000000001	21.876899999999999	21.619599999999998	21.770099999999999	19.622900000000001	20.8279	19	19	19	415	415	415	70096	0	26309	144510000	173	14	21	8	9	8	6	6	6	4	4	9	4	9	13	4	12	5	8	0
23.2332	22.436599999999999	22.423500000000001	22.8368	22.4802	22.148199999999999	22.027999999999999	23.695900000000002	22.5777	22.797000000000001	22.525200000000002	22.804400000000001	22.988900000000001	22.5364	22.674900000000001	23.434999999999999	22.621700000000001	23.230799999999999	21.691099999999999	23.295000000000002	12	12	2	476	476	91	32067	0	32331	184800000	189	16	13	4	13	7	7	7	11	6	11	9	7	9	6	7	13	8	12	3
22.369800000000001	20.386500000000002	22.873999999999999	20.722200000000001	21.116199999999999	19.746200000000002	22.879899999999999	20.872900000000001	20.895299999999999	20.154699999999998	21.470199999999998	20.170999999999999	20.706299999999999	19.712	21.924399999999999	20.972300000000001	20.648700000000002	20.225999999999999	21.843699999999998	20.703600000000002	4	4	4	235	235	235	19632	0	89191	59755000	59	3	3	5	3	3	3	3	2	3	2	3	2	3	2	3	3	3	2	3
NaN	NaN	19.4329	NaN	NaN	NaN	18.995799999999999	NaN	NaN	NaN	NaN	NaN	NaN	NaN	17.734200000000001	NaN	NaN	NaN	18.140799999999999	NaN	2	2	2	142	142	142	20442	0	16764	2426400	5	0	0	2	0	0	0	2	0	0	0	1	0	0	0	0	0	0	0	0
NaN	16.916799999999999	18.953499999999998	17.560600000000001	NaN	NaN	18.006900000000002	17.951899999999998	NaN	NaN	19.755700000000001	NaN	NaN	NaN	17.620200000000001	19.036100000000001	NaN	NaN	NaN	17.843800000000002	7	7	7	83	83	83	11087	0	44938	5214100	11	0	0	2	1	0	0	0	0	1	0	5	0	0	0	0	1	0	0	0
NaN	NaN	20.4343	21.862500000000001	NaN	NaN	19.963799999999999	22.756799999999998	NaN	NaN	21.4482	22.268000000000001	NaN	NaN	22.225899999999999	23.254899999999999	NaN	NaN	20.140799999999999	23.116499999999998	8	8	8	463	463	463	22068	0	10839	50422000	57	0	0	1	7	0	0	0	8	0	0	8	7	0	0	6	9	0	0	2
21.158200000000001	21.788	22.944500000000001	23.159199999999998	21.7453	22.129799999999999	22.221399999999999	23.374600000000001	22.008199999999999	22.176200000000001	22.987100000000002	23.3992	21.7287	21.522300000000001	23.622499999999999	23.375299999999999	21.584900000000001	21.297899999999998	22.753699999999998	23.112100000000002	12	12	12	504	504	504	2696	0	21236	150840000	138	6	10	9	11	1	5	6	9	1	6	6	10	4	5	7	9	4	4	6
19.911100000000001	21.093900000000001	23.6279	23.6556	20.4175	20.404299999999999	22.939900000000002	23.0364	NaN	19.3689	24.149899999999999	22.5776	18.961200000000002	19.040400000000002	24.389700000000001	23.319800000000001	NaN	19.7455	23.408899999999999	23.2273	7	7	7	412	412	412	21629	0	99894	158620000	82	4	3	6	6	3	1	6	7	1	0	6	7	1	0	7	6	0	2	6
17.920400000000001	17.796099999999999	16.297999999999998	19.0381	NaN	20.796600000000002	17.4682	19.407299999999999	19.042899999999999	20.500900000000001	NaN	20.4053	18.5075	19.560400000000001	NaN	20.2361	17.646599999999999	18.814699999999998	NaN	18.5351	4	4	4	199	199	199	245	0	29489	9346700	40	1	3	0	4	0	4	0	2	0	5	0	3	1	3	0	3	0	3	0
22.007200000000001	21.4282	20.1813	21.4026	21.764900000000001	21.364000000000001	20.564800000000002	20.413499999999999	21.817799999999998	21.688199999999998	20.173300000000001	21.645600000000002	20.974499999999999	21.039899999999999	NaN	19.876300000000001	21.075299999999999	21.015699999999999	19.548999999999999	20.097100000000001	6	6	6	99	99	99	71591	0	50845	62775000	68	5	4	4	6	3	2	2	2	4	5	4	4	2	3	0	1	3	4	1
18.731200000000001	21.404299999999999	NaN	20.120100000000001	19.293700000000001	19.259599999999999	NaN	NaN	NaN	19.227799999999998	17.858499999999999	NaN	NaN	19.097799999999999	NaN	NaN	NaN	NaN	NaN	NaN	2	2	2	27	27	27	48864	0	51404	16150000	18	2	2	1	2	1	1	0	1	1	1	0	1	0	1	1	0	1	1	0
NaN	NaN	18.327400000000001	NaN	NaN	NaN	18.220300000000002	NaN	NaN	NaN	18.695	NaN	NaN	NaN	NaN	17.7121	NaN	NaN	18.790600000000001	17.2407	2	2	2	182	182	182	16444	0	12205	2198500	4	0	0	0	0	0	0	0	0	0	0	2	0	0	0	0	0	0	0	2
21.611599999999999	20.515799999999999	20.977599999999999	20.529900000000001	21.3992	20.605599999999999	20.535299999999999	20.859300000000001	21.0059	20.873000000000001	20.129300000000001	21.011399999999998	22.187200000000001	22.482700000000001	20.105	21.0623	21.5214	20.898700000000002	21.103300000000001	20.4238	10	10	10	459	459	459	39399	0	88817	53656000	97	9	8	5	4	2	2	3	6	3	5	2	4	7	5	1	7	3	4	1
18.243300000000001	20.162099999999999	17.743500000000001	18.471599999999999	NaN	NaN	NaN	18.549299999999999	NaN	NaN	17.357700000000001	18.119599999999998	18.785	NaN	NaN	17.852399999999999	NaN	18.156600000000001	NaN	18.751200000000001	6	6	6	95	95	95	74323	0	46372	10197000	14	1	5	0	0	0	0	0	0	0	0	0	0	1	0	0	0	1	0	0
NaN	NaN	19.726099999999999	18.5046	NaN	NaN	19.2865	19.493200000000002	NaN	NaN	19.777799999999999	NaN	NaN	18.7376	NaN	19.2241	NaN	NaN	19.296800000000001	18.996700000000001	6	6	6	214	214	214	55952	0	49936	7470800	17	0	0	3	0	0	0	2	3	0	0	2	0	0	0	0	2	0	0	1
NaN	NaN	18.831700000000001	18.6633	NaN	NaN	19.0884	20.106000000000002	NaN	NaN	18.922000000000001	NaN	NaN	NaN	NaN	19.6523	NaN	NaN	NaN	18.630800000000001	5	5	5	15	15	15	52128	0	50248	5544400	16	0	0	2	0	0	0	2	5	0	0	1	1	0	0	0	3	0	0	0
NaN	18.692900000000002	18.797599999999999	20.206900000000001	NaN	18.9634	19.018000000000001	21.444299999999998	NaN	20.059699999999999	18.1069	21.043700000000001	NaN	18.9557	18.9635	21.3139	NaN	18.635000000000002	NaN	20.735499999999998	9	9	9	388	388	388	48976	0	77627	17864000	58	0	3	4	9	0	1	1	9	0	2	1	4	0	2	1	8	0	0	0
25.5275	25.211600000000001	24.2956	25.392900000000001	25.4954	25.470600000000001	24.192499999999999	24.465800000000002	25.018699999999999	25.130400000000002	23.327200000000001	24.811900000000001	24.2104	24.2193	24.449400000000001	23.482700000000001	24.790199999999999	24.541599999999999	22.847300000000001	24.372	3	3	3	267	267	267	1889	0	13014	623810000	104	5	6	4	6	4	4	4	6	5	5	5	7	6	5	4	4	5	5	4
19.330200000000001	19.728899999999999	22.378299999999999	20.072500000000002	NaN	NaN	21.738299999999999	21.803699999999999	NaN	19.739100000000001	21.798500000000001	19.771100000000001	20.956900000000001	19.637499999999999	20.185700000000001	21.4116	21.100100000000001	20.986899999999999	20.962499999999999	20.927800000000001	8	8	8	232	232	232	57649	0	94705	48017000	70	1	3	7	2	0	0	8	6	0	1	5	2	3	2	2	6	4	4	4
21.067799999999998	23.0365	19.467300000000002	NaN	20.534800000000001	23.416899999999998	19.972200000000001	18.6571	21.312000000000001	21.062000000000001	20.519600000000001	19.0959	19.500800000000002	NaN	NaN	NaN	NaN	20.023599999999998	NaN	18.987200000000001	3	3	3	317	317	317	13096	0	10721	64502000	38	2	3	3	1	1	2	3	1	2	2	3	1	1	1	2	1	1	2	2
NaN	NaN	NaN	18.480799999999999	NaN	NaN	NaN	18.753	NaN	NaN	17.174299999999999	17.5623	NaN	NaN	NaN	17.770800000000001	NaN	NaN	NaN	18.846	2	2	2	43	43	43	97317	0	16667	2785600	5	0	0	0	1	0	0	0	2	0	0	0	0	0	0	0	0	0	0	0
18.632400000000001	19.389099999999999	21.047699999999999	18.270199999999999	NaN	NaN	19.834	NaN	NaN	NaN	21.1967	NaN	NaN	NaN	21.214099999999998	18.701499999999999	NaN	NaN	21.2789	20.3505	12	11	11	245	233	233	64035	0	74453	16148000	27	0	0	5	0	0	0	2	0	0	0	5	0	0	0	4	1	0	0	5
NaN	NaN	19.3308	19.622499999999999	NaN	NaN	19.535499999999999	20.915800000000001	NaN	NaN	20.971399999999999	19.003699999999998	NaN	NaN	18.5061	21.291399999999999	NaN	19.224699999999999	19.510999999999999	20.740600000000001	12	12	9	393	393	314	52086	0	87674	15126000	35	0	0	1	3	0	0	2	6	1	1	7	1	0	0	1	7	0	1	1
18.537700000000001	NaN	20.9786	18.797999999999998	NaN	NaN	20.181000000000001	19.788499999999999	NaN	NaN	20.1661	19.022099999999998	19.633700000000001	19.916699999999999	18.881399999999999	19.746700000000001	19.32	19.459900000000001	20.612100000000002	19.537500000000001	9	9	5	409	409	258	40569	0	81398	15830000	33	0	0	7	0	0	0	3	4	0	0	3	2	0	1	1	4	0	1	3
23.334800000000001	23.6342	20.127400000000002	22.9054	23.678000000000001	23.067	20.871600000000001	21.110099999999999	23.739100000000001	22.651900000000001	20.600100000000001	21.629899999999999	22.981100000000001	22.062899999999999	19.635100000000001	20.9526	22.253799999999998	22.770299999999999	NaN	20.974399999999999	3	3	2	166	166	124	32153	0	32331	147740000	68	4	5	3	5	3	4	1	2	3	4	3	2	2	5	3	2	3	5	0
21.654399999999999	21.027100000000001	20.665600000000001	20.797000000000001	20.4679	20.648599999999998	20.745200000000001	21.151900000000001	20.7073	20.578499999999998	20.167200000000001	21.2104	21.689299999999999	22.016100000000002	19.646799999999999	20.913599999999999	21.953800000000001	21.806899999999999	21.0564	22.010100000000001	16	16	15	394	394	376	67547	0	15693	58428000	106	9	10	5	8	1	1	3	5	0	2	2	5	5	3	2	5	7	6	4
20.993600000000001	19.607299999999999	20.194099999999999	20.540099999999999	19.341699999999999	18.905200000000001	20.498999999999999	20.43	19.391999999999999	19.051200000000001	20.070599999999999	20.220099999999999	21.053899999999999	20.0151	19.0303	20.456499999999998	21.196200000000001	21.1158	20.789899999999999	21.951599999999999	8	8	7	621	621	569	30295	0	16141	37899000	76	5	5	2	6	0	0	2	4	1	0	2	4	4	3	0	8	3	5	3
NaN	18.448499999999999	19.523599999999998	20.665199999999999	NaN	NaN	19.1722	20.6432	NaN	20.141999999999999	20.8324	19.439800000000002	18.400700000000001	19.277000000000001	20.963699999999999	22.0928	18.4102	NaN	18.676400000000001	20.501000000000001	6	6	6	279	279	279	16824	0	13252	22855000	43	0	2	3	2	1	0	2	3	1	2	7	2	0	2	3	6	1	1	1
21.113800000000001	21.346699999999998	20.497599999999998	21.4114	20.719100000000001	20.8675	20.4649	20.4328	21.101900000000001	20.640899999999998	20.2713	21.5623	20.497800000000002	20.246600000000001	19.061800000000002	20.214200000000002	20.0501	21.053699999999999	19.7592	20.465	7	7	7	232	232	232	54638	0	14435	49588000	69	5	6	2	6	2	4	4	5	2	3	2	3	2	2	0	2	2	4	2
NaN	19.658200000000001	19.988	18.375599999999999	NaN	NaN	19.1234	19.732099999999999	NaN	NaN	20.257300000000001	NaN	19.008600000000001	20.595099999999999	18.939499999999999	19.7286	17.698399999999999	18.3917	17.949100000000001	18.567399999999999	6	6	6	207	207	207	27781	0	39959	14195000	24	0	2	3	1	0	0	1	4	0	0	2	0	2	4	0	2	0	0	0
20.8858	22.044	21.090199999999999	21.951699999999999	19.514600000000002	20.936800000000002	20.892499999999998	21.613800000000001	18.6296	20.6919	20.165900000000001	21.4679	20.257200000000001	22.221499999999999	19.756	22.439599999999999	21.0562	22.093900000000001	21.055599999999998	22.8001	20	20	18	361	361	341	72781	0	30562	86162000	129	6	13	7	9	1	4	5	8	0	2	2	6	1	11	1	12	4	9	3
NaN	19.157299999999999	22.168099999999999	21.055800000000001	19.6767	NaN	21.841100000000001	22.473500000000001	20.142199999999999	20.030799999999999	21.581199999999999	21.032299999999999	19.531600000000001	19.689900000000002	21.3307	22.163599999999999	21.380400000000002	21.506799999999998	21.2958	22.135100000000001	19	19	9	732	732	458	38564	0	18026	64833000	126	0	1	14	10	0	0	14	16	0	0	8	6	1	1	5	13	7	9	5
20.596599999999999	21.5044	22.601900000000001	21.891500000000001	19.875599999999999	19.998699999999999	22.578600000000002	23.136099999999999	19.7669	20.3352	23.860299999999999	21.467600000000001	21.9238	21.858799999999999	23.643599999999999	23.504300000000001	22.05	21.910499999999999	23.094000000000001	22.7377	13	13	13	541	541	541	27504	0	28684	128160000	159	4	4	10	9	1	2	9	16	1	3	16	6	3	6	13	16	8	5	10
19.666599999999999	NaN	NaN	18.798300000000001	NaN	NaN	NaN	20.785599999999999	20.7285	18.161300000000001	17.792899999999999	20.657499999999999	NaN	NaN	20.696000000000002	18.474299999999999	18.662800000000001	19.518000000000001	NaN	18.424399999999999	6	6	6	824	824	824	1217	0	42517	8905500	18	1	0	0	0	0	0	0	3	2	0	0	5	1	0	2	2	1	1	0
NaN	NaN	18.563700000000001	NaN	NaN	NaN	19.456600000000002	NaN	NaN	NaN	NaN	NaN	NaN	NaN	18.952400000000001	18.792100000000001	NaN	NaN	18.511399999999998	NaN	14	2	2	635	125	125	28795	0	65836	4267800	5	0	0	1	0	0	0	2	0	0	0	1	0	0	0	0	1	0	0	0
19.158300000000001	19.227399999999999	20.229500000000002	19.739100000000001	NaN	NaN	19.479700000000001	19.323799999999999	NaN	NaN	20.078499999999998	18.904399999999999	NaN	19.3552	NaN	19.788499999999999	NaN	18.9206	18.0181	20.415600000000001	11	11	10	235	235	221	68707	0	81923	18634000	33	2	6	6	1	0	0	2	2	0	0	5	0	0	0	0	1	0	0	0
21.432200000000002	22.0657	21.835100000000001	21.677299999999999	21.7133	21.138100000000001	21.869199999999999	22.1813	22.494900000000001	21.984999999999999	21.404499999999999	21.732099999999999	21.505199999999999	21.481100000000001	20.687100000000001	22.413499999999999	21.796299999999999	22.182200000000002	21.362400000000001	21.696899999999999	27	27	26	347	347	339	10401	0	32331	94443000	166	9	18	8	9	5	3	7	14	5	5	7	4	5	5	1	18	7	9	3
NaN	NaN	19.416899999999998	NaN	NaN	NaN	19.130099999999999	NaN	NaN	NaN	19.699400000000001	NaN	NaN	NaN	19.176400000000001	19.889299999999999	NaN	NaN	20.095500000000001	18.553100000000001	5	5	5	264	264	264	32089	0	32963	6789400	15	0	0	2	0	0	0	3	0	0	0	3	0	0	0	2	2	0	0	2
NaN	18.095400000000001	19.8841	20.3154	NaN	NaN	17.7317	21.427	NaN	NaN	20.0838	21.2746	NaN	NaN	19.391300000000001	22.301100000000002	NaN	NaN	17.9407	21.372900000000001	9	9	9	499	499	499	38361	0	14685	21135000	43	0	0	2	4	0	0	0	9	0	0	4	6	0	0	3	10	0	0	0
22.220700000000001	20.995100000000001	21.075199999999999	20.3642	21.8931	22.247800000000002	21.494199999999999	21.765499999999999	21.983499999999999	22.606200000000001	20.721299999999999	21.2578	20.272400000000001	21.1873	NaN	20.658999999999999	19.581900000000001	20.0152	20.088000000000001	18.982800000000001	13	13	11	428	428	407	49821	0	13567	55840000	92	11	7	5	3	3	10	6	6	3	9	3	3	2	4	1	3	2	1	2
19.179300000000001	20.2437	22.545999999999999	22.474299999999999	NaN	NaN	22.611499999999999	23.363199999999999	NaN	20.417899999999999	22.633400000000002	21.849299999999999	20.985800000000001	19.556999999999999	22.052600000000002	23.4666	21.584599999999998	22.1999	21.435400000000001	23.061499999999999	25	25	25	528	528	528	63451	0	32331	93930000	155	0	3	19	12	0	0	12	14	0	1	13	8	3	4	7	19	3	12	4
18.194299999999998	19.4573	16.529399999999999	18.008299999999998	NaN	NaN	17.160299999999999	18.667300000000001	NaN	NaN	17.799299999999999	18.6417	NaN	NaN	17.2987	18.017499999999998	NaN	NaN	NaN	NaN	5	5	5	163	163	163	63096	0	38474	5919800	11	1	2	0	0	1	1	0	4	0	0	0	1	0	0	0	0	0	0	0
19.588799999999999	17.619599999999998	21.041799999999999	19.353000000000002	20.189499999999999	18.150600000000001	21.214099999999998	19.4847	NaN	NaN	19.3324	NaN	19.129000000000001	NaN	20.1571	19.6021	18.862200000000001	19.607199999999999	20.539200000000001	19.270600000000002	5	5	5	303	303	303	20905	0	70494	19050000	44	4	1	5	3	1	0	6	4	0	0	2	0	1	0	3	4	0	3	4
18.563500000000001	18.910799999999998	NaN	19.96	NaN	NaN	NaN	18.449100000000001	NaN	NaN	NaN	19.049099999999999	NaN	18.965800000000002	18.214700000000001	18.762699999999999	20.395099999999999	NaN	NaN	18.671399999999998	2	2	2	38	38	38	69023	0	20615	10000000	24	2	1	0	3	1	1	0	1	1	1	0	2	1	1	0	3	2	1	0
20.395900000000001	20.374500000000001	18.867899999999999	20.3306	21.0183	21.620999999999999	18.303100000000001	19.321100000000001	19.152799999999999	19.525600000000001	NaN	19.707899999999999	18.4238	18.959700000000002	NaN	18.549399999999999	18.877700000000001	NaN	NaN	18.564900000000002	3	3	3	135	135	135	25603	0	22216	36532000	21	2	3	0	3	2	3	0	0	0	1	0	0	0	0	0	1	1	0	0
NaN	16.678899999999999	17.5594	17.501300000000001	NaN	NaN	18.246600000000001	20.870699999999999	NaN	NaN	19.2639	20.557400000000001	NaN	NaN	17.607299999999999	21.311399999999999	NaN	NaN	NaN	17.470600000000001	12	9	9	54	454	454	38134	0	60459	9974700	23	0	0	0	1	0	0	1	5	0	0	2	3	0	0	1	8	0	0	1
22.4678	22.6127	21.261199999999999	22.466200000000001	21.9422	22.817799999999998	21.5045	22.581499999999998	21.9529	22.351099999999999	21.210899999999999	22.937799999999999	21.377600000000001	21.324200000000001	21.007300000000001	21.595400000000001	22.311900000000001	21.550599999999999	21.648700000000002	21.083200000000001	15	15	12	496	496	41	38892	0	32331	142990000	136	10	9	4	11	7	8	3	11	4	8	3	9	2	4	4	7	7	6	2
27.4313	25.7514	26.471	26.417300000000001	28.013000000000002	27.150300000000001	26.665199999999999	26.857299999999999	27.836300000000001	27.019400000000001	26.006599999999999	26.818000000000001	27.4251	26.858000000000001	25.8795	25.806699999999999	26.628499999999999	26.002600000000001	25.375800000000002	25.8779	11	11	11	46	46	46	30012	0	32331	2596000000	496	37	29	24	26	29	26	27	20	16	25	21	31	24	21	12	19	18	17	12
NaN	16.317699999999999	18.480399999999999	17.587599999999998	NaN	NaN	NaN	17.788900000000002	NaN	NaN	18.481200000000001	NaN	NaN	NaN	17.7117	19.068000000000001	NaN	NaN	NaN	17.522400000000001	4	4	4	205	205	205	39575	0	35905	3002100	8	0	0	2	0	0	0	1	0	0	0	2	0	0	0	0	3	0	0	0
18.218299999999999	19.312200000000001	20.8933	18.9681	NaN	NaN	21.551600000000001	21.142499999999998	18.8704	18.394100000000002	21.941299999999998	19.094999999999999	18.928799999999999	17.4695	21.4498	21.740100000000002	19.1233	20.4084	20.598800000000001	20.160299999999999	14	8	8	563	362	362	3044	0	13015	30660000	47	0	2	4	1	0	0	8	4	0	0	6	1	0	0	2	5	1	3	4
23.288	22.246700000000001	20.685099999999998	23.840699999999998	21.3187	23.930199999999999	21.188600000000001	24.0761	22.808399999999999	23.3581	21.5244	23.523700000000002	22.971800000000002	22.784199999999998	23.4878	22.295000000000002	22.3628	23.9634	20.409300000000002	23.435400000000001	2	2	2	289	289	289	18173	0	13771	279150000	108	8	8	5	7	2	5	4	5	4	3	5	5	4	5	2	5	5	8	3
20.084099999999999	21.736599999999999	21.716899999999999	21.995699999999999	19.788699999999999	20.628299999999999	21.926600000000001	22.043800000000001	20.537500000000001	21.6374	21.8477	21.6952	20.922499999999999	22.4771	23.24	23.010400000000001	21.952200000000001	22.940100000000001	21.8111	23.555700000000002	7	7	6	292	292	271	46103	0	64162	143270000	88	1	6	4	3	0	2	5	4	1	4	2	5	1	4	7	10	5	6	3
19.182500000000001	19.504000000000001	NaN	18.402999999999999	NaN	NaN	NaN	NaN	NaN	NaN	18.155899999999999	18.250399999999999	NaN	NaN	NaN	17.525500000000001	17.507100000000001	NaN	NaN	17.150200000000002	3	3	3	74	74	74	75857	0	31421	8240500	11	2	2	1	1	0	0	1	1	0	0	1	0	0	0	0	0	0	0	0
20.569800000000001	21.306000000000001	20.306899999999999	20.523499999999999	19.664400000000001	20.2424	20.5275	20.765799999999999	NaN	18.547000000000001	19.5398	19.526	20.654599999999999	20.619900000000001	17.432600000000001	19.808499999999999	19.439399999999999	17.746500000000001	18.297499999999999	19.855799999999999	17	17	17	385	385	385	75745	0	12783	37452000	72	7	18	5	5	0	1	4	5	0	0	0	1	2	4	0	3	0	0	0
NaN	NaN	NaN	17.302099999999999	NaN	17.917400000000001	NaN	17.994700000000002	NaN	18.456800000000001	NaN	18.6967	NaN	NaN	NaN	NaN	NaN	17.708500000000001	NaN	18.066400000000002	2	2	2	59	59	59	52319	0	14473	2459600	11	0	1	0	2	0	0	0	2	0	1	0	1	0	0	0	0	0	2	0
NaN	17.315100000000001	21.4956	18.811900000000001	21.572700000000001	20.070399999999999	21.873100000000001	21.096900000000002	22.1449	20.411200000000001	21.563099999999999	20.974599999999999	NaN	NaN	19.803799999999999	19.967199999999998	20.873999999999999	21.157599999999999	21.674099999999999	20.2529	12	12	12	411	411	411	49772	0	14116	32477000	71	0	4	10	2	2	1	10	4	4	1	7	2	1	0	2	4	2	3	7
25.6509	25.135400000000001	26.244	25.215199999999999	25.6858	24.8264	26.284700000000001	25.068000000000001	25.866	24.876799999999999	26.007000000000001	24.607800000000001	25.309200000000001	24.493099999999998	24.556799999999999	24.598500000000001	24.9466	24.283100000000001	24.7258	24.442	28	28	28	302	302	302	12634	0	32331	1050100000	405	22	25	31	19	10	12	32	27	13	12	30	15	16	13	19	21	14	15	19
18.6296	18.771899999999999	20.609200000000001	20.016300000000001	NaN	NaN	19.8825	20.4544	NaN	NaN	19.8993	19.4009	NaN	20.343599999999999	19.588200000000001	20.928000000000001	20.2302	18.5626	19.48	20.154	6	6	6	222	222	222	54837	0	69927	19119000	41	0	1	5	5	0	0	3	2	0	0	6	1	0	4	2	5	3	0	0
NaN	16.592600000000001	19.400500000000001	18.3614	NaN	NaN	18.914000000000001	20.8675	NaN	NaN	19.645800000000001	19.101900000000001	NaN	NaN	20.543399999999998	20.859500000000001	NaN	18.959599999999998	NaN	20.3733	6	6	6	305	305	305	289	0	37619	12709000	20	0	0	2	2	0	0	1	5	0	0	2	1	0	0	2	3	0	1	0
25.406400000000001	25.505199999999999	25.758700000000001	25.018599999999999	25.508199999999999	25.407699999999998	25.694800000000001	25.575700000000001	25.158300000000001	25.113499999999998	25.9252	24.754899999999999	27.185600000000001	26.8584	25.9207	26.0258	25.767499999999998	25.246300000000002	25.432700000000001	25.0352	30	30	30	546	546	546	81353	0	32331	1542900000	528	27	34	26	24	22	20	22	23	16	18	27	16	34	39	24	37	22	19	21
21.646000000000001	21.798400000000001	19.506799999999998	20.642299999999999	21.362300000000001	21.281600000000001	19.038599999999999	19.784700000000001	21.796900000000001	21.345099999999999	19.171900000000001	20.822500000000002	20.5581	20.818200000000001	NaN	19.9068	20.986899999999999	20.985499999999998	NaN	20.1023	10	8	8	216	201	201	51338	0	32331	40670000	65	8	6	2	6	3	3	0	3	3	5	1	3	2	2	0	3	2	3	0
23.371300000000002	22.3749	23.356200000000001	23.0337	20.143699999999999	21.308	22.8063	21.828900000000001	20.9316	19.375900000000001	22.971499999999999	21.924800000000001	24.125699999999998	23.0609	21.5032	22.305199999999999	23.593900000000001	22.999300000000002	22.649899999999999	23.347200000000001	21	19	19	365	346	346	81101	0	32331	181060000	230	14	13	21	13	2	4	16	10	1	1	18	7	17	14	5	8	12	14	10
20.142800000000001	20.9604	19.0291	21.712499999999999	20.709700000000002	21.142600000000002	19.830300000000001	21.6999	22.251100000000001	22.236899999999999	19.7379	22.752099999999999	22.147099999999998	20.939499999999999	20.528300000000002	21.191099999999999	21.726800000000001	21.726400000000002	20.313800000000001	21.6708	6	6	6	486	486	486	25388	0	96026	55912000	72	2	3	2	5	1	1	2	4	4	7	2	5	5	3	2	4	4	4	2
23.897400000000001	23.767700000000001	24.427900000000001	24.243400000000001	22.198899999999998	22.428699999999999	23.994599999999998	24.034099999999999	22.825199999999999	23.683900000000001	24.111799999999999	24.22	23.961600000000001	23.595700000000001	24.075500000000002	24.269500000000001	23.328600000000002	24.2272	23.4756	24.6069	18	18	18	562	562	562	47196	0	32331	516900000	334	15	23	20	22	5	8	20	17	4	10	20	19	13	14	13	22	13	14	13
NaN	NaN	17.9529	17.778199999999998	NaN	NaN	17.786300000000001	19.909400000000002	NaN	NaN	19.545400000000001	NaN	NaN	NaN	18.211600000000001	18.902699999999999	18.2072	20.141999999999999	18.557500000000001	20.671900000000001	8	8	8	367	367	367	34048	0	84214	7815100	21	0	0	0	1	0	0	0	4	0	0	2	1	0	0	0	3	1	3	0
17.6065	18.882300000000001	18.787099999999999	18.8886	NaN	18.292400000000001	18.237100000000002	19.7942	19.478999999999999	20.3949	20.088000000000001	19.677199999999999	NaN	NaN	19.653400000000001	20.5974	19.177700000000002	19.636900000000001	NaN	19.971299999999999	7	7	7	528	528	528	13564	0	47547	12286000	35	1	0	3	2	0	0	1	4	0	4	4	2	1	0	2	4	2	1	0
20.204799999999999	20.594000000000001	19.516100000000002	20.252300000000002	21.283999999999999	20.455500000000001	19.979199999999999	19.742000000000001	21.561599999999999	20.7852	18.9053	19.8	20.778199999999998	20.447299999999998	NaN	NaN	21.64	20.973400000000002	19.580400000000001	20.0166	6	6	6	102	102	102	95753	0	1233	31319000	57	5	5	2	2	3	4	2	2	4	3	1	2	4	2	0	1	2	5	1
24.573699999999999	23.7135	23.607199999999999	24.1447	24.948	24.3569	23.526599999999998	23.010400000000001	25.303999999999998	24.321999999999999	23.060199999999998	24.015000000000001	24.532299999999999	24.1877	22.394400000000001	23.565899999999999	24.767700000000001	24.400099999999998	23.449300000000001	23.546399999999998	17	17	17	442	442	442	35383	0	32331	389320000	265	17	16	16	17	12	15	10	7	15	12	8	13	11	15	7	8	14	12	12
26.513400000000001	25.2379	24.359100000000002	24.808499999999999	27.200900000000001	26.422599999999999	25.0761	24.8429	26.962599999999998	26.332100000000001	23.9697	25.5564	26.164100000000001	25.9907	24.4694	24.872900000000001	25.669799999999999	25.6967	23.588999999999999	23.864899999999999	11	11	11	60	60	60	34649	0	32331	1169500000	202	16	13	9	9	11	6	12	8	13	10	4	12	10	10	4	9	7	11	6
27.5275	27.785799999999998	27.962599999999998	27.7989	26.966100000000001	26.625499999999999	27.183199999999999	26.038499999999999	26.0413	26.0626	27.582799999999999	26.642800000000001	28.543299999999999	28.193999999999999	26.9206	27.489799999999999	27.309000000000001	26.862400000000001	27.118200000000002	26.745699999999999	45	45	45	626	626	626	83224	0	32331	5160100000	991	54	64	56	56	37	35	44	37	25	30	51	42	60	59	36	54	47	43	46
23.431000000000001	23.185600000000001	24.810500000000001	24.704699999999999	22.721699999999998	23.036799999999999	25.2255	24.680299999999999	22.288499999999999	23.390499999999999	24.836400000000001	24.315999999999999	23.711200000000002	24.715499999999999	25.068000000000001	25.429600000000001	24.319299999999998	24.5106	25.164300000000001	25.744	18	18	16	457	457	409	60052	0	32331	608940000	323	13	16	22	14	9	10	21	18	5	13	22	14	12	15	14	16	13	11	21
23.523099999999999	24.979099999999999	22.249199999999998	23.413	23.858799999999999	22.843299999999999	22.0123	22.206800000000001	24.189800000000002	23.6631	22.379899999999999	22.547599999999999	23.825800000000001	23.4086	22.542999999999999	21.855699999999999	24.1541	24.417000000000002	NaN	22.3505	13	13	13	578	578	578	23111	0	32331	306460000	172	11	11	5	7	10	9	4	7	8	8	6	10	9	9	4	5	14	14	2
20.012799999999999	19.9024	18.2104	20.565999999999999	NaN	NaN	18.3994	19.0518	NaN	18.562899999999999	18.134399999999999	19.243500000000001	18.6218	18.2026	18.1905	18.652999999999999	19.0608	19.676200000000001	NaN	19.540600000000001	3	3	3	27	27	27	7598	0	17268	12564000	11	2	1	0	2	0	0	1	1	0	0	0	1	0	0	0	0	0	1	0
23.759	22.431799999999999	21.916799999999999	22.604399999999998	23.915299999999998	24.396999999999998	22.370799999999999	22.904699999999998	23.665700000000001	24.3367	21.5656	22.631799999999998	22.107399999999998	21.8231	20.741099999999999	21.9527	22.7971	22.482700000000001	20.999600000000001	21.9147	10	10	10	436	436	436	3437	0	23581	173970000	131	8	13	9	7	7	10	6	5	4	8	5	5	4	5	2	4	4	4	4
18.155200000000001	17.7349	19.053999999999998	18.250599999999999	NaN	NaN	18.092199999999998	19.5687	NaN	18.9605	19.212199999999999	18.6981	NaN	18.668299999999999	19.517099999999999	19.4071	18.287800000000001	18.8445	NaN	18.145499999999998	10	10	10	371	371	371	41001	0	78161	10355000	33	0	2	3	1	0	0	0	3	0	1	2	0	2	0	4	6	0	1	0
NaN	NaN	20.279499999999999	NaN	NaN	NaN	18.662099999999999	NaN	NaN	NaN	19.108499999999999	NaN	NaN	NaN	NaN	NaN	NaN	NaN	19.351199999999999	NaN	4	4	4	291	291	291	23535	0	31496	3735600	11	0	0	4	0	0	0	1	0	0	0	3	0	0	0	0	0	0	0	3
23.198	22.7593	21.470600000000001	23.620200000000001	22.5426	23.222999999999999	21.704599999999999	22.7744	22.793500000000002	23.846399999999999	21.3034	22.587800000000001	20.6	21.3049	19.352699999999999	22.059799999999999	20.400400000000001	21.704599999999999	NaN	21.689599999999999	9	9	9	582	582	582	27018	0	2053	138920000	135	10	11	7	11	5	7	7	12	5	7	6	11	2	4	0	9	1	4	0
17.791599999999999	20.406400000000001	21.477499999999999	20.911200000000001	NaN	NaN	21.350100000000001	22.247199999999999	NaN	18.6677	22.2653	20.2883	19.8429	19.708600000000001	21.060099999999998	22.751300000000001	19.868400000000001	19.8598	20.976400000000002	20.8843	12	12	10	453	453	41	43066	0	1032	48752000	78	0	5	10	4	0	0	6	8	0	0	12	1	1	1	5	9	2	3	5
20.454999999999998	18.289400000000001	17.487100000000002	18.776199999999999	18.684799999999999	19.476400000000002	18.058599999999998	17.914200000000001	NaN	20.234400000000001	NaN	18.689399999999999	NaN	17.869599999999998	NaN	NaN	NaN	NaN	NaN	18.9757	6	6	6	253	253	253	32871	0	36771	11295000	13	2	4	0	1	0	0	0	1	0	0	0	0	0	0	0	0	0	0	0
24.928000000000001	23.826799999999999	23.979299999999999	23.394400000000001	24.775600000000001	24.5124	24.610600000000002	23.445399999999999	22.8871	24.047799999999999	23.473099999999999	22.698699999999999	22.92	23.430700000000002	22.902799999999999	23.85	23.504799999999999	23.076899999999998	23.614799999999999	23.922499999999999	30	30	27	482	482	442	6823	0	32331	466470000	418	28	26	20	20	22	20	27	20	7	19	21	12	13	20	9	28	17	13	21
23.5778	23.685500000000001	21.7958	23.154599999999999	24.085899999999999	24.302399999999999	21.631900000000002	21.0609	24.698	24.201599999999999	20.839200000000002	22.145600000000002	23.6722	23.2883	21.654499999999999	20.209199999999999	23.105799999999999	22.712599999999998	21.468399999999999	22.6906	2	2	2	252	252	252	20369	0	19033	209820000	69	4	5	2	5	4	3	3	2	3	4	3	4	5	4	1	2	4	2	3
23.4575	22.6845	22.3657	22.934999999999999	22.263300000000001	22.563099999999999	22.456099999999999	22.407	21.7807	22.802199999999999	21.998000000000001	22.721699999999998	22.388000000000002	23.231999999999999	21.7056	22.988399999999999	23.182200000000002	23.572900000000001	22.106100000000001	23.9024	23	23	23	464	464	464	70992	0	32331	234890000	237	17	19	12	10	7	7	9	10	2	10	8	10	10	12	4	12	12	15	9
20.917200000000001	23.255700000000001	21.6935	22.3186	22.334	22.377199999999998	21.6477	23.296399999999998	22.078199999999999	22.409600000000001	22.282599999999999	22.063199999999998	22.185099999999998	21.410299999999999	21.424099999999999	23.04	21.712399999999999	21.555700000000002	21.704599999999999	22.1145	15	15	7	541	541	328	36674	0	17149	162960000	110	5	5	5	8	4	4	3	14	1	2	10	6	4	2	3	9	5	6	3
21.256599999999999	19.4284	19.122399999999999	19.773299999999999	20.270800000000001	19.862300000000001	19.480599999999999	19.7608	20.3156	20.245200000000001	18.3705	20.2836	18.482600000000001	19.725899999999999	18.637	19.430099999999999	18.565000000000001	NaN	18.1753	19.739999999999998	4	4	4	75	75	75	77579	0	12276	23313000	42	5	3	2	3	2	1	2	2	3	2	3	3	1	2	1	2	0	1	0
NaN	NaN	17.775300000000001	NaN	NaN	NaN	18.006599999999999	NaN	18.567900000000002	19.138999999999999	NaN	NaN	18.8689	18.780100000000001	18.2164	NaN	19.155799999999999	NaN	18.169599999999999	NaN	2	2	2	108	108	108	19597	0	48131	3887300	12	0	1	1	0	0	1	1	0	1	1	0	0	2	1	0	0	1	0	1
21.9117	21.492000000000001	22.215699999999998	21.8538	NaN	21.358499999999999	21.415900000000001	21.578700000000001	NaN	NaN	22.1221	20.8307	21.989799999999999	21.889700000000001	21.251300000000001	22.087499999999999	22.190100000000001	21.388100000000001	20.634	22.774100000000001	11	11	10	334	334	315	52712	0	87236	117670000	53	5	8	4	2	0	1	3	3	0	0	4	1	3	2	1	3	3	1	0
18.112500000000001	18.968299999999999	19.214600000000001	20.853999999999999	NaN	17.723299999999998	18.613600000000002	20.758400000000002	NaN	19.232199999999999	19.9345	20.580400000000001	18.521699999999999	17.944099999999999	20.369800000000001	20.7193	18.684999999999999	18.904299999999999	NaN	20.404800000000002	4	4	4	277	277	277	23829	0	58849	20726000	33	1	3	1	4	0	0	1	4	0	0	3	4	0	0	1	6	0	1	0
19.4299	18.295100000000001	18.684100000000001	19.136399999999998	19.7774	19.565100000000001	19.329799999999999	18.923200000000001	NaN	19.250900000000001	17.9529	19.525400000000001	19.176100000000002	19.4207	NaN	18.493300000000001	19.166599999999999	19.189499999999999	18.024799999999999	19.4755	10	5	5	339	187	187	35901	0	40987	10957000	40	4	3	2	3	1	2	4	2	0	0	1	4	0	2	0	1	1	1	0
23.017600000000002	22.3187	21.805199999999999	22.0532	23.317699999999999	22.651800000000001	22.162199999999999	21.488099999999999	23.185300000000002	22.711200000000002	21.364599999999999	22.0351	23.560199999999998	22.921600000000002	21.1449	21.236699999999999	22.552800000000001	22.385999999999999	20.389199999999999	21.690300000000001	13	12	3	376	349	95	35833	0	22715	135290000	198	13	13	12	10	11	8	12	8	12	6	7	7	14	12	6	6	10	11	1
22.2271	21.121700000000001	21.408999999999999	21.472100000000001	20.570900000000002	21.868400000000001	20.834700000000002	23.806999999999999	20.645299999999999	22.146100000000001	21.243300000000001	22.939599999999999	22.226099999999999	21.97	22.406600000000001	23.9971	19.941500000000001	21.960999999999999	20.869800000000001	22.8642	12	12	11	455	455	455	32917	0	16464	116720000	155	10	6	11	11	1	6	7	12	1	6	6	7	8	7	8	13	3	7	3
28.283100000000001	26.8825	25.779399999999999	26.854399999999998	28.177900000000001	28.334199999999999	26.0336	26.669699999999999	28.192299999999999	28.121700000000001	24.886299999999999	27.304099999999998	27.6328	27.152000000000001	24.029900000000001	25.894600000000001	27.484400000000001	26.662500000000001	24.616700000000002	26.0336	22	22	20	574	574	574	53395	0	32331	4191900000	847	68	65	22	51	45	50	27	40	50	49	17	41	41	45	11	36	42	43	17
NaN	17.445499999999999	21.302700000000002	20.6782	NaN	NaN	21.243500000000001	21.992899999999999	NaN	NaN	22.512699999999999	19.698499999999999	NaN	NaN	20.210599999999999	22.1554	NaN	18.831299999999999	22.382400000000001	21.5062	21	21	17	484	484	375	64112	0	27307	39362000	91	0	0	10	5	0	0	6	14	0	0	17	0	0	0	3	14	0	0	11
24.613199999999999	25.546099999999999	26.025600000000001	27.71	24.458500000000001	25.308800000000002	25.524100000000001	26.852799999999998	23.9389	24.4816	26.366299999999999	27.4955	22.106999999999999	23.791799999999999	25.390999999999998	26.9819	24.2014	25.1524	24.593	28.027699999999999	14	14	14	411	411	411	31258	0	32331	1984600000	344	13	10	16	32	9	13	14	27	9	11	15	28	7	6	15	25	9	15	17
21.4312	22.709900000000001	20.259799999999998	21.054500000000001	20.345700000000001	20.5456	20.478100000000001	21.654299999999999	NaN	20.4602	20.505800000000001	21.298200000000001	21.144600000000001	22.043199999999999	20.52	22.356400000000001	21.114699999999999	22.871200000000002	18.6418	21.677800000000001	10	10	10	322	322	322	52093	0	19476	100230000	97	7	15	2	4	1	2	2	6	0	1	1	4	2	5	2	8	5	10	0
25.674600000000002	23.203900000000001	24.382999999999999	24.480399999999999	25.539100000000001	25.7362	24.045100000000001	24.515899999999998	26.2956	25.2881	24.849499999999999	25.951599999999999	25.035299999999999	24.224799999999998	24.0655	24.302399999999999	24.880600000000001	23.276299999999999	22.222899999999999	24.169799999999999	13	12	7	603	58	416	33736	0	32331	696480000	286	20	18	12	13	15	16	11	14	15	13	16	20	13	11	10	13	16	9	6
NaN	18.956099999999999	21.4755	21.6052	20.234300000000001	18.527699999999999	21.078600000000002	23.001999999999999	19.768899999999999	20.376100000000001	22.357600000000001	21.7959	19.827500000000001	18.2605	21.915199999999999	23.187100000000001	20.818200000000001	22.021100000000001	20.619800000000001	22.436499999999999	22	22	15	385	385	301	83236	0	22975	64213000	115	0	1	9	8	1	0	6	18	0	2	12	4	1	0	8	19	2	3	5
20.053899999999999	19.800999999999998	21.234500000000001	23.0472	NaN	22.5382	20.327000000000002	21.363099999999999	NaN	21.077400000000001	20.371500000000001	21.8934	NaN	NaN	21.473500000000001	20.0639	NaN	NaN	22.165800000000001	20.696000000000002	16	11	11	637	491	491	34907	0	32331	62404000	82	4	7	6	12	0	6	4	5	0	3	5	4	0	0	4	4	0	0	6
19.6037	19.4876	19.3172	19.515000000000001	NaN	19.3904	19.0444	19.722899999999999	NaN	18.2561	18.4147	19.047499999999999	NaN	18.3186	NaN	18.729099999999999	18.412299999999998	NaN	NaN	18.605	7	7	7	209	209	209	63371	0	74959	15330000	30	3	8	4	1	0	0	1	2	0	0	1	1	0	0	0	1	0	0	0
NaN	NaN	19.453299999999999	18.335899999999999	NaN	NaN	19	18.665600000000001	NaN	NaN	18.460899999999999	NaN	NaN	NaN	19.346699999999998	19.5867	NaN	NaN	18.5688	19.212900000000001	7	7	3	67	67	33	19287	0	83775	5883400	13	0	0	2	0	0	0	1	3	0	0	0	0	0	0	1	3	0	0	1
22.2059	23.630800000000001	20.834499999999998	21.859200000000001	22.338100000000001	22.632100000000001	20.700900000000001	20.377600000000001	21.720500000000001	22.084499999999998	20.194500000000001	20.646100000000001	21.294799999999999	21.481400000000001	18.4465	19.774899999999999	20.910599999999999	21.875900000000001	18.7182	NaN	5	5	5	23	23	23	26028	0	11582	107530000	62	5	6	3	4	3	4	3	2	2	4	3	3	2	3	1	2	3	3	0
19.261600000000001	20.930199999999999	22.932700000000001	20.265599999999999	20.847000000000001	20.090299999999999	22.607700000000001	23.0167	21.261399999999998	21.832599999999999	23.178599999999999	21.309200000000001	NaN	20.242799999999999	22.794499999999999	23.135400000000001	20.444700000000001	21.826699999999999	22.497499999999999	23.019600000000001	21	21	11	514	514	268	52059	0	32331	107540000	134	1	1	13	5	2	1	12	14	2	4	13	7	0	1	9	15	2	7	7
22.676200000000001	23.7028	21.184000000000001	22.3874	23.1571	23.051600000000001	21.3477	21.970600000000001	22.7485	21.916599999999999	20.5261	21.585799999999999	21.883600000000001	21.091000000000001	20.596900000000002	21.004799999999999	20.908000000000001	21.039000000000001	20.711600000000001	19.578399999999998	5	5	5	262	262	262	22523	0	15865	107490000	60	4	3	3	5	4	4	3	3	3	2	3	4	2	2	2	2	2	2	1
24.008400000000002	23.390999999999998	22.2575	23.5929	25.842600000000001	24.212199999999999	23.266400000000001	24.076499999999999	25.965399999999999	25.095500000000001	23.120100000000001	24.586500000000001	24.8782	24.877199999999998	24.312799999999999	24.123200000000001	25.573499999999999	25.203800000000001	20.171800000000001	23.296299999999999	10	10	10	993	993	993	15366	0	32331	417560000	187	7	10	8	7	11	8	11	9	11	9	7	7	11	9	7	10	15	12	1
18.3949	18.9099	20.332899999999999	21.029900000000001	19.549099999999999	19.4801	19.667100000000001	20.699000000000002	19.764399999999998	19.491299999999999	19.7392	19.420400000000001	NaN	NaN	NaN	NaN	19.282699999999998	19.9557	NaN	19.802700000000002	14	6	5	411	239	216	39142	0	40222	15798000	23	0	0	3	1	1	1	1	4	1	2	1	1	0	0	0	0	1	2	1
21.441199999999998	22.866800000000001	21.3993	21.257200000000001	21.2835	20.7212	20.877300000000002	20.592500000000001	19.272099999999998	19.868300000000001	21.4953	20.3018	21.392800000000001	22.2349	19.7622	21.309200000000001	21.8657	21.808399999999999	20.615200000000002	22.0992	19	19	19	428	428	428	62633	0	19006	99563000	149	12	22	11	7	2	3	5	7	1	1	10	1	4	9	0	9	8	6	3
21.6295	21.826499999999999	22.4617	22.6	21.252600000000001	21.6906	22.040099999999999	23.5855	21.674800000000001	22.414300000000001	22.374600000000001	22.650500000000001	22.467600000000001	23.615500000000001	22.325299999999999	23.052	22.007300000000001	23.069600000000001	22.139099999999999	23.255400000000002	24	24	23	776	776	776	23554	0	32235	147220000	239	6	20	11	15	3	3	8	22	2	6	16	12	10	18	10	19	6	14	6
NaN	NaN	20.2026	17.764700000000001	NaN	NaN	19.600300000000001	19.949100000000001	NaN	NaN	20.498999999999999	17.770600000000002	NaN	NaN	NaN	NaN	NaN	18.172599999999999	18.753900000000002	18.549499999999998	4	4	2	82	82	41	77461	0	43484	7558300	16	0	0	3	0	0	0	2	3	0	0	6	0	0	0	0	0	0	0	1
19.504799999999999	22.010200000000001	18.9465	20.0641	19.9529	19.5304	19.162700000000001	20.103200000000001	20.2288	20.3049	18.031300000000002	19.9666	NaN	NaN	19.8217	18.936900000000001	20.186	20.380400000000002	19.163699999999999	20.333500000000001	6	6	3	763	763	381	10414	0	46814	39806000	29	1	5	1	2	1	1	1	2	1	2	0	2	0	0	2	0	1	1	1
NaN	17.709	NaN	17.7547	NaN	NaN	NaN	18.5624	NaN	NaN	18.0153	17.8735	NaN	NaN	17.877199999999998	18.6614	NaN	NaN	NaN	NaN	4	3	3	89	6	6	5901	0	19368	3334000	11	0	1	0	1	0	0	0	2	0	0	2	1	0	0	0	3	0	0	0
20.213899999999999	19.307600000000001	19.633099999999999	19.048500000000001	18.957000000000001	20.6113	20.142099999999999	18.674199999999999	19.1069	19.357199999999999	18.414000000000001	19.5671	NaN	NaN	NaN	NaN	19.267700000000001	18.324300000000001	NaN	18.086200000000002	8	8	8	268	268	268	47949	0	81924	16256000	28	3	6	1	1	1	2	3	1	2	1	1	0	0	0	0	0	1	0	0
18.350000000000001	18.6767	19.857900000000001	20.272600000000001	NaN	NaN	20.614100000000001	20.711500000000001	NaN	20.493099999999998	19.871099999999998	20.597000000000001	NaN	NaN	19.920500000000001	20.4968	NaN	20.3553	19.2317	20.1785	7	7	7	694	694	694	11377	0	11968	26708000	37	1	5	0	4	0	0	2	5	0	1	2	1	0	1	1	6	0	0	0
NaN	NaN	20.418500000000002	18.890499999999999	NaN	NaN	20.613399999999999	20.2105	NaN	NaN	19.909099999999999	19.327200000000001	NaN	18.961400000000001	20.173500000000001	20.6691	20.481100000000001	20.009399999999999	20.2407	20.180800000000001	7	7	4	672	672	489	15847	0	60137	16310000	46	0	0	5	2	0	0	5	4	0	0	5	1	1	1	5	4	2	3	4
22.566400000000002	22.2714	21.166599999999999	22.514700000000001	21.883199999999999	22.159199999999998	21.884699999999999	23.390599999999999	22.407299999999999	22.222899999999999	21.764500000000002	22.875800000000002	20.812799999999999	20.863800000000001	21.282	23.035799999999998	20.478300000000001	21.116700000000002	21.4466	21.845800000000001	20	20	19	531	531	501	55738	0	22011	133810000	122	6	8	5	12	2	5	3	17	2	4	6	7	1	1	7	14	1	1	3
17.695900000000002	16.875299999999999	20.6675	19.041499999999999	NaN	NaN	20.214099999999998	18.1282	NaN	NaN	19.936900000000001	17.956800000000001	NaN	17.8093	NaN	17.7196	NaN	NaN	NaN	19.255199999999999	9	9	9	346	346	346	48924	0	11314	9971800	25	0	1	9	4	0	0	4	0	0	0	4	0	0	0	0	0	0	0	0
21.084299999999999	21.779	20.339300000000001	21.973199999999999	NaN	20.429200000000002	20.1751	21.2258	20.485299999999999	21.667100000000001	20.5685	21.747299999999999	20.5349	21.0503	19.09	20.4314	21.037700000000001	21.884599999999999	19.3413	21.025500000000001	8	8	8	394	394	394	28965	0	11686	71389000	67	5	7	2	8	1	2	1	6	1	4	2	4	1	2	1	4	1	4	1
22.056899999999999	22.429500000000001	20.395800000000001	21.219200000000001	22.070499999999999	21.400300000000001	20.353400000000001	20.927900000000001	21.703299999999999	20.9068	20.447600000000001	21.102499999999999	21.7485	22.278400000000001	21.330400000000001	21.224699999999999	21.792000000000002	22.285900000000002	20.291699999999999	21.153600000000001	7	7	7	441	441	441	19732	0	85615	94328000	66	6	4	4	5	1	3	2	5	1	1	1	2	3	4	2	4	3	4	3
19.812899999999999	21.691700000000001	23.2118	23.8521	NaN	19.3673	22.882000000000001	23.412500000000001	NaN	19.2194	24.658100000000001	22.767800000000001	22.4285	22.559100000000001	24.730499999999999	24.186900000000001	21.326000000000001	21.711300000000001	22.552099999999999	23.4847	19	19	19	906	906	906	23723	0	28265	228430000	216	0	15	11	20	0	1	12	17	0	1	21	8	7	9	19	31	5	5	10
19.075399999999998	17.9635	18.476800000000001	19.194700000000001	NaN	19.64	19.0032	20.474900000000002	NaN	19.4603	NaN	18.754799999999999	NaN	NaN	NaN	19.494499999999999	NaN	NaN	NaN	19.3659	7	7	7	30	30	30	46021	0	94275	9106300	35	3	2	0	6	0	4	1	5	0	1	0	2	0	0	0	3	0	0	0
NaN	NaN	17.9924	NaN	NaN	NaN	NaN	NaN	NaN	NaN	17.941600000000001	NaN	NaN	NaN	18.935199999999998	NaN	NaN	NaN	18.772300000000001	NaN	6	3	3	113	66	66	62548	0	20174	2357800	4	0	0	1	0	0	0	0	0	0	0	1	0	0	0	1	0	0	0	1
20.840199999999999	22.826499999999999	19.645900000000001	22.3521	22.470800000000001	22.151499999999999	20.747599999999998	22.4361	22.8673	22.775200000000002	21.078199999999999	22.585799999999999	23.283300000000001	22.6694	22.017700000000001	22.4298	23.047599999999999	22.825299999999999	20.570699999999999	21.704999999999998	9	9	9	409	409	409	14051	0	32331	106120000	97	4	5	2	8	4	2	2	8	4	5	2	7	3	5	3	9	6	7	2
20.636700000000001	20.838100000000001	19.460999999999999	20.1965	20.255099999999999	18.995999999999999	NaN	20.262	NaN	20.386900000000001	NaN	19.7834	20.017499999999998	19.889399999999998	18.579799999999999	20.2226	19.8659	NaN	19.243099999999998	19.277699999999999	4	4	4	206	206	206	49345	0	31279	33488000	31	1	5	1	2	1	0	1	2	1	1	1	2	3	2	1	1	1	1	0
18.8611	21.847300000000001	20.938400000000001	21.3047	19.440899999999999	19.694900000000001	21.237100000000002	21.3887	19.857099999999999	20.0505	20.935500000000001	20.144600000000001	19.958400000000001	20.316700000000001	20.164100000000001	21.7364	20.3508	20.632300000000001	20.661300000000001	20.635999999999999	19	19	19	465	465	465	47052	0	2172	46421000	91	0	4	9	4	1	1	8	8	1	1	8	4	1	2	3	11	2	6	3
NaN	NaN	NaN	17.515499999999999	NaN	NaN	NaN	17.753599999999999	NaN	NaN	NaN	NaN	NaN	18.138000000000002	NaN	18.869599999999998	NaN	NaN	NaN	17.518999999999998	4	4	4	213	213	213	2891	0	23259	2418100	5	0	0	0	0	0	0	0	0	0	0	0	0	0	1	0	3	0	0	0
17.628299999999999	NaN	19.4634	18.508199999999999	NaN	NaN	20.895299999999999	19.906199999999998	NaN	NaN	19.606100000000001	19.052700000000002	18.7089	NaN	NaN	19.508400000000002	NaN	NaN	18.6172	18.7834	3	3	3	25	25	25	25314	0	22996	9220500	13	0	0	1	0	0	0	2	2	0	0	2	0	0	0	0	3	0	0	1
24.384399999999999	25.986899999999999	22.4636	26.313099999999999	23.5367	26.722200000000001	22.132999999999999	24.663399999999999	22.273299999999999	25.502199999999998	21.721900000000002	25.523700000000002	22.002099999999999	23.1907	20.2864	23.599699999999999	23.321400000000001	23.716200000000001	NaN	23.932200000000002	19	18	14	677	649	53	34566	0	32331	1443600000	199	11	19	5	24	9	18	5	14	2	13	4	14	2	7	1	8	2	9	1
17.997199999999999	19.487500000000001	19.136500000000002	19.247599999999998	NaN	NaN	18.328499999999998	19.779299999999999	NaN	NaN	19.413799999999998	NaN	NaN	NaN	18.924800000000001	19.789899999999999	NaN	NaN	18.1432	20.367599999999999	7	6	6	121	109	109	65614	0	6888	14682000	20	0	2	2	1	0	0	0	4	0	0	3	0	0	1	0	1	0	0	0
19.874099999999999	20.903700000000001	18.9392	20.5639	19.834599999999998	NaN	19.3277	21.347100000000001	20.113199999999999	20.0793	19.0107	21.1021	NaN	18.592600000000001	17.721900000000002	20.6052	19.855599999999999	20.4054	18.998699999999999	20.3232	11	11	11	29	29	29	49243	0	97685	30842000	51	2	9	0	6	0	1	1	9	1	1	1	3	0	0	0	7	0	2	0
NaN	NaN	18.366199999999999	17.7592	NaN	NaN	NaN	17.9452	NaN	NaN	19.335599999999999	NaN	18.237100000000002	NaN	NaN	19.4285	NaN	NaN	18.240400000000001	17.524100000000001	3	3	3	276	276	276	175	0	21423	5292900	14	0	0	2	1	0	0	0	1	0	0	2	1	2	0	1	2	0	0	1
20.078499999999998	21.1951	19.351400000000002	23.427099999999999	20.711500000000001	24.370999999999999	19.717500000000001	23.277699999999999	22.613	24.234000000000002	19.876100000000001	21.799499999999998	21.366599999999998	24.587	18.176600000000001	20.620899999999999	21.9832	21.780100000000001	19.384599999999999	22.617599999999999	2	2	2	259	259	259	95369	0	13087	112240000	44	1	3	2	2	1	3	0	3	2	3	2	3	2	3	1	1	2	3	2
17.217500000000001	18.907399999999999	19.164200000000001	17.811499999999999	NaN	NaN	19.599299999999999	18.615200000000002	NaN	NaN	19.019600000000001	NaN	NaN	NaN	20.0427	19.5749	17.916499999999999	17.738399999999999	18.399999999999999	18.673500000000001	6	6	6	379	379	379	25318	0	42403	8032600	25	0	0	3	0	0	0	5	2	0	0	2	0	1	0	3	5	1	0	0
20.239100000000001	19.397600000000001	18.965399999999999	20.889600000000002	NaN	23.645199999999999	19.326699999999999	21.3307	NaN	21.929300000000001	18.671199999999999	20.297899999999998	NaN	NaN	17.329699999999999	19.352799999999998	NaN	NaN	18.300699999999999	19.7835	11	11	11	50	50	50	29704	0	25216	29775000	49	1	3	1	3	0	16	0	5	0	4	0	2	0	0	0	2	0	0	0
20.989599999999999	22.661899999999999	21.9407	21.369399999999999	21.050599999999999	20.947600000000001	21.550899999999999	21.070399999999999	21.226900000000001	21.1876	21.7957	20.730699999999999	22.520900000000001	22.019100000000002	21.878599999999999	21.636099999999999	22.174800000000001	21.334900000000001	21.167400000000001	20.264199999999999	13	13	13	311	311	311	8273	0	32331	89708000	128	6	8	7	7	3	6	6	7	3	4	6	5	8	7	2	9	7	7	7
21.759699999999999	21.993300000000001	20.971800000000002	22.0471	23.702100000000002	22.1525	21.023199999999999	21.914200000000001	23.806999999999999	23.173400000000001	21.1953	22.2103	22.8629	22.9221	21.088899999999999	22.442900000000002	23.511099999999999	23.7333	22.023099999999999	22.408899999999999	22	21	21	514	488	488	64811	0	25979	135530000	165	8	8	3	8	8	2	4	9	7	5	8	10	9	7	3	13	15	12	4
NaN	16.9955	18.619299999999999	18.479900000000001	NaN	NaN	18.424499999999998	19.483799999999999	NaN	NaN	NaN	NaN	NaN	NaN	NaN	18.8309	NaN	NaN	NaN	18.580100000000002	5	5	5	27	27	27	41464	0	37509	6608700	19	1	1	1	3	0	0	1	5	0	0	0	1	0	0	0	3	0	0	0
17.513500000000001	18.5365	NaN	19.099900000000002	NaN	NaN	NaN	NaN	19.187100000000001	19.815799999999999	NaN	NaN	20.055599999999998	20.036799999999999	NaN	NaN	20.0046	20.2864	NaN	19.846399999999999	4	4	4	201	201	201	38454	0	34786	6710900	20	0	2	0	0	0	0	0	0	2	2	0	0	3	2	0	0	2	4	0
NaN	NaN	19.825700000000001	17.728200000000001	NaN	NaN	19.056799999999999	19.305599999999998	NaN	NaN	20.137799999999999	NaN	NaN	NaN	19.487300000000001	19.409099999999999	NaN	NaN	20.312100000000001	19.023900000000001	4	4	2	187	187	8	35952	0	37064	8006600	18	0	0	4	0	0	0	2	3	0	0	3	0	0	0	1	2	0	0	3
NaN	18.941299999999998	NaN	18.115400000000001	NaN	NaN	NaN	19.595199999999998	NaN	NaN	NaN	NaN	NaN	NaN	NaN	18.601299999999998	NaN	NaN	NaN	18.533100000000001	5	5	5	166	166	166	61513	0	30017	7994200	6	0	2	0	0	0	0	0	2	0	0	0	0	0	0	0	1	0	0	0
NaN	NaN	NaN	17.619199999999999	NaN	NaN	NaN	19.852399999999999	NaN	NaN	NaN	19.576899999999998	NaN	NaN	NaN	NaN	NaN	NaN	NaN	18.911899999999999	11	4	3	395	223	187	36684	0	29851	3420600	9	0	0	0	0	0	0	0	4	0	0	0	2	0	0	0	1	1	0	0
NaN	NaN	20.8124	18.956099999999999	NaN	NaN	20.3155	20.2835	NaN	NaN	20.500299999999999	NaN	NaN	NaN	20.369800000000001	20.638100000000001	NaN	NaN	20.3962	20.166599999999999	7	7	2	341	341	115	32186	0	59693	13750000	32	0	0	7	0	0	0	4	5	0	0	4	0	0	0	2	5	0	0	3
27.2788	27.765899999999998	24.943100000000001	27.287299999999998	27.119900000000001	28.5471	25.854700000000001	26.142399999999999	26.081700000000001	27.5596	24.050699999999999	26.742799999999999	23.856300000000001	25.778600000000001	20.6554	25.641200000000001	24.4526	25.863800000000001	22.099499999999999	25.009799999999998	14	13	13	583	55	55	23333	0	32331	3202900000	226	12	15	11	13	12	18	13	11	7	17	7	12	6	9	2	10	7	9	4
27.005600000000001	27.320399999999999	25.732600000000001	26.369800000000001	26.779299999999999	26.533100000000001	25.956600000000002	25.078399999999998	26.878900000000002	26.3765	25.561	26.193200000000001	26.551200000000001	26.774699999999999	24.3368	25.597100000000001	26.433599999999998	26.3569	24.464300000000001	25.0871	15	15	14	58	58	58	2226	0	32331	2066600000	292	16	14	13	16	11	12	14	14	15	14	13	16	11	15	16	16	14	12	9
20.645600000000002	20.722100000000001	21.169799999999999	21.308199999999999	20.463799999999999	19.789899999999999	20.8522	21.4968	20.2254	21.130800000000001	21.151700000000002	21.568300000000001	21.2151	21.0261	20.849900000000002	21.592300000000002	20.617699999999999	20.974900000000002	21.083100000000002	21.096599999999999	13	13	13	382	382	382	50268	0	24221	56750000	123	7	11	7	9	0	0	5	9	1	5	2	9	7	5	4	8	5	4	2
NaN	NaN	17.8462	NaN	NaN	NaN	17.931000000000001	18.4452	NaN	NaN	18.211300000000001	NaN	NaN	NaN	NaN	18.103000000000002	NaN	NaN	18.9756	17.825199999999999	4	4	4	314	314	314	21976	0	30875	2635500	9	0	0	1	0	0	0	1	2	0	0	1	0	0	0	0	1	0	0	2
20.171900000000001	NaN	NaN	19.3339	19.4693	20.565000000000001	18.249500000000001	NaN	20.614899999999999	19.325199999999999	NaN	18.909800000000001	NaN	NaN	NaN	17.882300000000001	NaN	NaN	NaN	17.921700000000001	2	2	2	173	173	173	19222	0	16951	7383700	21	2	1	0	2	1	2	1	1	2	1	0	1	1	1	0	0	1	2	0
NaN	20.040700000000001	20.545400000000001	22.010999999999999	NaN	NaN	NaN	21.200299999999999	NaN	NaN	NaN	21.2288	NaN	NaN	NaN	23.241499999999998	NaN	21.5823	NaN	24.290299999999998	10	8	7	205	174	159	68819	0	55921	154150000	19	1	0	0	2	0	1	0	1	0	0	1	1	0	0	0	5	0	0	0
23.606999999999999	23.010200000000001	24.305499999999999	24.317499999999999	22.709900000000001	22.9451	24.6173	24.1387	23.243300000000001	23.839200000000002	24.4697	23.483899999999998	23.700299999999999	23.319500000000001	23.4788	24.284500000000001	24.245699999999999	23.999600000000001	24.398099999999999	24.405899999999999	28	28	25	595	595	52	56034	0	32331	390280000	367	19	19	24	24	4	10	22	22	7	19	22	14	15	11	11	23	18	23	16
23.6493	22.769100000000002	22.197800000000001	23.082899999999999	23.197700000000001	24.2361	23.028400000000001	23.507999999999999	23.8523	23.763500000000001	22.206499999999998	23.638400000000001	21.54	22.074000000000002	20.747699999999998	21.9878	22.8306	22.432700000000001	20.580300000000001	23.1479	3	3	3	257	257	257	26003	0	47404	200400000	82	6	4	3	4	6	5	4	3	2	4	3	5	1	4	2	5	3	6	1
18.240100000000002	19.8188	18.2988	18.967700000000001	18.464200000000002	18.825500000000002	18.722000000000001	NaN	NaN	18.679200000000002	18.305399999999999	NaN	19.493200000000002	NaN	18.654199999999999	18.820699999999999	19.023599999999998	18.190899999999999	NaN	18.418600000000001	32	6	6	451	113	113	71008	0	73694	14523000	18	1	5	0	1	0	0	0	1	0	1	0	0	1	3	1	0	1	0	0
18.058700000000002	16.504200000000001	16.867599999999999	16.9939	NaN	17.888100000000001	16.965599999999998	17.565100000000001	NaN	NaN	17.027100000000001	NaN	NaN	NaN	16.777100000000001	17.27	NaN	NaN	NaN	17.249600000000001	4	4	4	88	88	88	68709	0	27815	2549300	7	2	3	0	0	0	0	0	0	0	0	0	0	0	0	0	0	0	0	0
27.248899999999999	26.309799999999999	26.3187	25.644300000000001	27.193899999999999	26.496099999999998	26.1785	25.443200000000001	26.882300000000001	26.2087	25.718800000000002	25.060700000000001	27.596	26.931699999999999	27.3934	26.573799999999999	27.4086	27.3994	26.6861	26.600300000000001	25	25	25	782	782	782	35182	0	32331	2458300000	752	52	46	25	30	32	32	27	28	25	24	25	20	43	42	41	42	38	47	35
16.794899999999998	18.640799999999999	20.251300000000001	20.344100000000001	NaN	NaN	19.540299999999998	21.5306	NaN	NaN	20.576000000000001	18.864000000000001	NaN	NaN	20.264800000000001	21.8261	18.309999999999999	18.879100000000001	18.407299999999999	20.847899999999999	6	6	6	309	309	309	22249	0	81027	21598000	33	0	1	3	2	0	0	2	3	1	1	4	1	0	0	2	6	1	1	0
20.4678	19.654299999999999	NaN	18.9512	19.789400000000001	21.0246	20.066800000000001	18.486599999999999	NaN	20.4102	NaN	19.208400000000001	NaN	19.542999999999999	NaN	19.255800000000001	19.0288	20.1873	19.944600000000001	20.508900000000001	9	9	6	199	199	126	62505	0	82916	19699000	57	5	7	0	2	1	6	2	2	0	6	1	1	1	2	0	2	1	3	2
23.788499999999999	21.899100000000001	23.658899999999999	24.344799999999999	24.1434	24.777799999999999	23.668099999999999	24.607600000000001	25.062200000000001	23.998799999999999	24.130800000000001	25.189900000000002	23.324999999999999	22.093599999999999	22.802199999999999	22.4938	23.245699999999999	22.686599999999999	22.770600000000002	23.141100000000002	15	14	14	596	574	574	33535	0	32331	330670000	219	14	8	11	19	9	12	10	12	10	9	15	14	8	3	9	12	7	7	8
22.9131	22.165400000000002	21.152699999999999	21.872299999999999	22.516300000000001	22.826599999999999	21.359000000000002	21.6874	22.796900000000001	22.842300000000002	20.940799999999999	22.3826	22.558199999999999	22.665400000000002	19.4467	21.290199999999999	22.540800000000001	22.251000000000001	20.386700000000001	21.241199999999999	16	16	14	435	435	413	5621	0	25635	108530000	174	12	14	5	12	7	8	5	10	9	8	5	8	8	12	1	6	8	9	3
22.086099999999998	22.299800000000001	20.539100000000001	21.034700000000001	21.766400000000001	21.3935	20.597100000000001	20.268999999999998	20.569099999999999	21.279299999999999	20.444800000000001	21.221800000000002	22.284099999999999	21.893899999999999	18.412700000000001	20.905899999999999	22.292200000000001	21.473800000000001	19.058299999999999	21.456399999999999	13	12	10	331	309	237	5566	0	23202	88706000	90	8	10	3	4	3	2	1	3	1	3	2	4	6	7	1	5	7	2	2
19.315000000000001	19.157299999999999	19.363700000000001	19.416799999999999	19.674600000000002	19.828600000000002	19.042400000000001	18.484400000000001	19.9297	20.771000000000001	19.032699999999998	20.0352	NaN	18.239799999999999	17.844899999999999	18.721499999999999	19.598500000000001	20.1342	18.1479	18.3247	5	5	5	117	117	117	63571	0	55862	19917000	33	3	3	1	3	1	3	0	1	2	2	1	2	0	0	0	2	1	2	0
22.014299999999999	22.0808	20.3157	21.754000000000001	21.592300000000002	21.813600000000001	20.904900000000001	20.961600000000001	22.575800000000001	21.922499999999999	20.812799999999999	21.762	20.8733	21.671800000000001	19.278199999999998	19.7773	21.640799999999999	21.874099999999999	18.346	20.999400000000001	5	4	3	429	361	361	14701	0	27265	74908000	89	7	7	4	4	3	6	6	4	5	6	3	5	3	4	0	1	5	5	1
20.270499999999998	19.277699999999999	19.506	NaN	19.045200000000001	18.950099999999999	19.524699999999999	NaN	19.841899999999999	19.755299999999998	19.048500000000001	19.133700000000001	19.032499999999999	18.774999999999999	19.4832	18.0212	20.1904	20.176500000000001	NaN	19.281400000000001	5	5	5	307	307	307	31546	0	11056	13316000	37	6	3	3	1	0	1	4	1	1	1	1	0	0	0	2	0	5	2	1
NaN	NaN	21.528400000000001	20.794699999999999	NaN	NaN	20.595300000000002	21.237100000000002	NaN	NaN	21.420500000000001	20.3598	NaN	NaN	19.988399999999999	20.686499999999999	NaN	NaN	21.523199999999999	20.703299999999999	5	5	5	187	187	187	44839	0	40636	26116000	16	1	0	3	0	0	0	1	3	0	0	4	1	0	0	0	1	0	0	2
27.312000000000001	25.7012	25.977799999999998	26.319400000000002	27.620899999999999	27.273299999999999	26.832699999999999	25.883400000000002	26.635899999999999	26.514099999999999	25.670500000000001	26.263100000000001	25.936399999999999	27.123799999999999	24.941099999999999	26.180199999999999	26.133199999999999	26.529800000000002	25.920400000000001	26.478000000000002	25	25	25	482	482	482	41514	0	32331	2275300000	635	37	33	31	31	38	34	32	28	31	31	31	23	25	33	17	31	27	27	23
22.944700000000001	23.680099999999999	21.592600000000001	24.044899999999998	21.589300000000001	22.932600000000001	22.527799999999999	23.396000000000001	21.543800000000001	22.752099999999999	22.2453	23.598700000000001	23.412500000000001	23.196100000000001	22.828700000000001	24.201599999999999	22.063800000000001	22.882300000000001	21.252400000000002	23.5242	13	13	13	436	436	436	4185	0	32331	248220000	162	11	10	3	15	2	7	5	13	2	4	4	8	7	9	9	14	5	10	3
24.277100000000001	22.52	21.871200000000002	22.112200000000001	23.512899999999998	23.175799999999999	22.822399999999998	22.392900000000001	23.2486	23.0899	21.723500000000001	22.2807	20.341799999999999	20.105599999999999	20.077100000000002	21.985700000000001	20.518599999999999	21.234300000000001	21.199200000000001	21.904299999999999	21	21	21	531	531	531	522	0	32331	137480000	185	27	17	9	12	11	8	12	7	6	9	10	6	2	1	2	10	2	3	6
20.896999999999998	NaN	NaN	19.302099999999999	21.590499999999999	20.6812	NaN	19.938600000000001	21.329000000000001	NaN	NaN	NaN	19.889099999999999	19.886299999999999	NaN	NaN	20.954799999999999	19.3538	NaN	NaN	2	2	2	237	237	237	11468	0	10652	10513000	17	2	1	0	1	2	2	0	2	2	0	0	0	0	0	0	1	3	0	0
24.444400000000002	24.880099999999999	23.344999999999999	24.761800000000001	23.694400000000002	24.650300000000001	23.321300000000001	24.002300000000002	23.959599999999998	24.505099999999999	23.115400000000001	24.957799999999999	22.909800000000001	24.638000000000002	22.5197	24.398499999999999	23.216899999999999	24.155200000000001	22.3581	24.3598	15	15	15	704	704	704	27109	0	30682	553000000	257	20	15	8	19	9	12	11	12	9	13	11	15	8	16	5	15	6	10	8
21.533799999999999	20.4879	20.685099999999998	22.263200000000001	19.9345	20.439299999999999	19.130800000000001	20.365600000000001	19.510899999999999	19.822900000000001	19.886900000000001	21.021699999999999	19.127300000000002	19.090699999999998	NaN	17.805099999999999	NaN	19.6873	NaN	18.670300000000001	9	9	9	333	333	333	32571	0	16596	45255000	44	4	6	3	10	0	1	0	4	0	0	3	6	0	0	0	0	0	1	0
19.601800000000001	15.728400000000001	20.124500000000001	NaN	NaN	NaN	NaN	16.7944	18.503900000000002	NaN	18.617599999999999	NaN	19.697299999999998	NaN	18.527999999999999	NaN	18.089600000000001	NaN	NaN	NaN	5	5	5	22	22	22	32382	0	37095	5116000	12	3	0	2	0	0	0	1	0	1	0	1	0	2	0	1	0	1	0	0
24.979600000000001	24.370699999999999	23.791499999999999	24.6191	24.4724	24.451599999999999	23.9053	24.1053	24.0854	24.092400000000001	23.5732	24.5061	23.820699999999999	24.282699999999998	22.0398	23.844799999999999	24.131900000000002	24.375800000000002	22.466200000000001	24.3337	20	20	18	438	438	438	59539	0	32331	493950000	346	24	23	22	18	19	12	17	21	13	11	19	15	15	13	6	15	17	16	11
23.662500000000001	23.714099999999998	22.529699999999998	22.528600000000001	24.490200000000002	24.0444	23.0444	21.929500000000001	23.386900000000001	24.0825	22.571300000000001	22.8718	22.453800000000001	23.9132	20.755600000000001	22.321300000000001	23.319500000000001	23.503699999999998	22.455500000000001	22.9757	18	18	16	512	512	512	54843	0	32331	257890000	263	18	20	13	15	15	10	12	12	7	11	13	9	8	16	0	13	11	14	7
21.1081	23.005299999999998	20.873999999999999	20.5959	20.320900000000002	21.6721	21.0611	19.417200000000001	NaN	20.2364	19.4834	NaN	NaN	20.7408	21.8355	19.002600000000001	19.5761	NaN	20.489599999999999	NaN	4	4	4	244	244	244	87993	0	61441	50728000	27	1	2	3	2	0	2	2	0	0	2	0	0	0	1	4	1	1	1	1
20.565799999999999	20.3492	21.249500000000001	19.558499999999999	18.159199999999998	NaN	23.152200000000001	20.246099999999998	NaN	19.299099999999999	21.7683	18.210899999999999	19.0505	17.6447	19.1191	20.651399999999999	17.793800000000001	18.5868	19.561499999999999	19.8065	16	14	7	338	325	201	72308	0	12257	34995000	58	5	3	6	1	0	0	15	3	0	1	8	0	1	0	1	6	0	0	3
18.5945	22.553000000000001	NaN	19.086500000000001	18.849299999999999	NaN	NaN	18.444099999999999	19.340900000000001	18.121400000000001	NaN	18.915099999999999	19.713899999999999	19.879799999999999	NaN	17.263500000000001	19.821300000000001	19.1799	NaN	17.2148	2	2	2	49	49	49	17469	0	13106	28959000	17	1	3	0	1	1	0	0	2	0	0	0	1	2	2	0	0	1	1	0
20.899699999999999	22.930299999999999	20.935400000000001	22.165700000000001	21.180099999999999	21.677499999999998	21.108899999999998	21.973500000000001	21.847899999999999	21.7818	21.1326	21.763200000000001	21.517399999999999	20.8565	21.896999999999998	22.234500000000001	22.183700000000002	22.953199999999999	20.966899999999999	21.330400000000001	10	8	8	506	407	407	26333	0	20768	92757000	102	3	4	4	4	2	4	4	8	6	5	2	6	4	4	4	8	8	9	2
NaN	NaN	17.871700000000001	18.571000000000002	NaN	NaN	NaN	20.419599999999999	NaN	NaN	19.3428	17.7056	NaN	NaN	18.4084	20.7378	NaN	NaN	17.942799999999998	19.172000000000001	3	3	3	178	178	178	25341	0	14035	6942900	15	0	0	1	1	0	0	0	4	0	0	2	0	0	0	1	4	0	0	0
20.7499	20.430700000000002	18.186299999999999	18.907399999999999	19.113199999999999	19.2057	NaN	18.238099999999999	NaN	19.531600000000001	NaN	19.140999999999998	NaN	NaN	NaN	NaN	NaN	18.285699999999999	NaN	17.875	4	4	4	82	82	82	5997	0	11711	14324000	21	4	4	0	2	1	2	0	0	0	1	1	1	0	0	0	0	0	1	0
18.243500000000001	17.385000000000002	17.968399999999999	18.895099999999999	NaN	NaN	18.139399999999998	19.686800000000002	NaN	18.1934	NaN	18.969000000000001	NaN	NaN	NaN	19.421299999999999	NaN	19.0684	NaN	18.804099999999998	6	6	6	271	271	271	35409	0	46318	8158100	19	0	4	0	2	0	0	0	4	0	0	0	0	0	0	0	3	0	0	0
NaN	NaN	17.616499999999998	NaN	NaN	NaN	17.698399999999999	17.406199999999998	NaN	NaN	18.471900000000002	NaN	NaN	NaN	19.1843	17.324400000000001	NaN	NaN	16.9011	NaN	5	5	3	129	129	81	39221	0	30401	2308300	8	0	0	2	0	0	0	0	0	0	0	3	0	0	0	2	1	0	0	0
19.425999999999998	19.390999999999998	21.636500000000002	21.103100000000001	17.740600000000001	18.531300000000002	21.966000000000001	22.5655	18.247199999999999	19.425999999999998	22.132200000000001	20.8779	22.588999999999999	22.795400000000001	21.418900000000001	23.008900000000001	22.323	21.511199999999999	21.342199999999998	22.6509	13	13	13	359	359	359	54105	0	11737	70267000	130	1	2	5	7	0	0	9	13	0	0	11	5	8	9	3	16	9	6	5
24.151800000000001	24.262799999999999	21.794899999999998	24.152999999999999	25.107700000000001	24.645499999999998	22.5593	22.2743	24.961600000000001	23.909500000000001	21.2803	23.380700000000001	23.693000000000001	23.919499999999999	20.232900000000001	21.1311	23.0426	23.331	19.6173	21.296900000000001	5	5	5	79	79	79	81584	0	73792	288960000	91	5	5	6	5	5	5	4	5	4	4	5	4	3	5	1	5	4	5	1
20.5853	18.566700000000001	23.547000000000001	21.509399999999999	NaN	NaN	22.665800000000001	21.639399999999998	21.212700000000002	19.534300000000002	23.459399999999999	20.278300000000002	NaN	NaN	19.514900000000001	21.336099999999998	19.848500000000001	22.139299999999999	22.83	22.9602	30	30	24	417	417	37	91625	0	32331	88322000	134	1	1	31	7	0	0	13	9	2	2	23	0	0	0	0	6	1	9	10
21.929500000000001	20.7271	19.6904	20.5214	21.891400000000001	21.569900000000001	20.2653	20.5642	NaN	21.754799999999999	19.212499999999999	20.415400000000002	21.692399999999999	21.369800000000001	NaN	NaN	21.303799999999999	NaN	NaN	21.099499999999999	6	6	6	183	183	183	42812	0	14227	56620000	37	6	5	1	1	1	1	2	2	1	1	1	1	1	1	0	0	1	1	1
19.9222	22.2669	19.570900000000002	21.136600000000001	20.151800000000001	20.237500000000001	19.346800000000002	20.722000000000001	21.1675	20.4787	18.911300000000001	21.3292	20.971900000000002	21.023599999999998	19.996600000000001	20.881399999999999	21.321200000000001	21.281300000000002	19.425999999999998	19.474599999999999	20	20	20	161	161	161	17022	0	32331	58764000	72	1	5	3	4	2	2	1	6	3	3	0	5	4	3	2	10	5	4	0
19.540400000000002	21.256499999999999	23.441299999999998	23.000399999999999	NaN	NaN	22.7393	23.636199999999999	18.253900000000002	20.0898	24.034700000000001	22.6126	21.705200000000001	20.849399999999999	23.6096	23.749199999999998	21.183900000000001	21.3553	22.1982	23.055499999999999	26	26	26	762	762	762	61142	0	26487	146110000	197	0	4	20	14	0	0	10	25	0	1	29	11	6	3	15	25	3	2	10
20.2942	20.371600000000001	19.023800000000001	20.6587	21.6388	20.911999999999999	18.9649	21.404	21.353999999999999	21.9451	19.308199999999999	21.1297	21.381399999999999	20.608599999999999	20.6157	21.124600000000001	21.208100000000002	21.802099999999999	19.8184	20.9407	9	9	9	426	426	426	27792	0	21263	43493000	72	2	5	1	6	4	3	1	5	2	5	1	3	4	2	3	5	3	3	2
19.442799999999998	17.986999999999998	18.402899999999999	18.871300000000002	NaN	19.100100000000001	18.178899999999999	19.857600000000001	NaN	19.2456	18.8933	19.7285	19.1614	NaN	19.066099999999999	19.146799999999999	NaN	18.848400000000002	NaN	19.489599999999999	8	8	8	27	27	27	60653	0	68765	12143000	41	5	4	1	3	0	1	3	2	0	1	1	2	0	1	1	3	0	1	0
26.180499999999999	25.704599999999999	25.340299999999999	25.293299999999999	26.301100000000002	26.1297	25.579699999999999	25.3278	26.553599999999999	25.926600000000001	25.2971	25.8368	26.057700000000001	25.709900000000001	24.575900000000001	25.206900000000001	25.538399999999999	25.499300000000002	24.581499999999998	25.0261	19	19	19	484	484	484	44082	0	32331	1274400000	581	36	38	27	27	26	28	31	24	28	26	26	30	21	26	18	28	25	20	25
22.7376	22.452200000000001	21.1357	22.925899999999999	22.9068	23.4282	21.9282	21.8796	21.22	22.146799999999999	20.1904	22.415700000000001	19.957899999999999	21.611899999999999	NaN	20.889099999999999	19.999500000000001	20.8049	18.688700000000001	21.429400000000001	18	16	12	553	502	399	35816	0	32331	138480000	138	14	14	4	13	8	15	8	8	1	6	2	9	0	5	0	5	1	3	0
18.778600000000001	16.165400000000002	19.056799999999999	18.768599999999999	NaN	NaN	NaN	18.5244	NaN	NaN	NaN	19.5075	NaN	17.837299999999999	NaN	18.526700000000002	18.4193	NaN	NaN	18.816099999999999	4	4	4	532	532	532	18664	0	38404	5683700	23	6	0	3	0	1	0	0	1	0	0	1	2	0	1	0	3	1	0	0
24.1677	22.962199999999999	21.897200000000002	23.455100000000002	24.228200000000001	23.738	22.861499999999999	22.7712	24.7729	23.7681	21.269200000000001	23.421099999999999	24.104900000000001	23.840499999999999	20.6341	22.652000000000001	23.243200000000002	23.3108	21.500800000000002	23.056999999999999	4	4	4	168	168	168	24685	0	3488	245120000	71	4	4	3	4	4	4	3	3	3	2	2	4	3	4	1	4	4	4	2
NaN	18.715900000000001	20.231300000000001	18.849399999999999	NaN	NaN	20.196400000000001	20.307700000000001	NaN	NaN	20.436399999999999	19.16	18.782900000000001	NaN	19.936299999999999	20.502600000000001	18.667000000000002	19.275300000000001	19.926100000000002	19.902899999999999	11	11	9	303	303	268	55131	0	78732	16221000	41	0	1	7	2	0	0	5	3	0	0	5	0	1	0	3	6	1	1	2
NaN	17.327500000000001	19.793500000000002	19.2606	NaN	NaN	19.693300000000001	19.625599999999999	NaN	NaN	20.622399999999999	NaN	NaN	18.385999999999999	19.680900000000001	20.014800000000001	18.284600000000001	18.855899999999998	19.282	20.6828	8	8	7	239	239	206	60508	0	59705	13117000	47	0	3	3	3	0	0	2	4	0	0	3	1	0	2	5	5	1	1	2
NaN	NaN	20.020700000000001	18.7011	NaN	NaN	19.941199999999998	21.232299999999999	NaN	NaN	20.8095	19.439499999999999	NaN	NaN	20.8795	21.732900000000001	NaN	NaN	19.992599999999999	21.071200000000001	29	13	13	415	231	231	1082	0	12175	18271000	42	0	0	2	1	0	0	2	8	0	0	6	1	0	0	3	12	0	0	1
NaN	NaN	18.4923	18.3263	NaN	NaN	17.767299999999999	19.339300000000001	NaN	NaN	17.413900000000002	17.9907	NaN	NaN	20.3063	21.250699999999998	NaN	NaN	18.340699999999998	19.213200000000001	11	11	11	311	311	311	6468	0	74182	7498600	23	0	0	1	1	0	0	0	3	0	0	0	1	0	0	4	9	0	0	1
26.756799999999998	25.835000000000001	26.067699999999999	26.6067	27.1112	26.7517	26.221699999999998	25.829000000000001	27.095199999999998	26.613700000000001	25.612100000000002	26.759899999999998	26.619700000000002	26.522300000000001	25.196999999999999	25.061800000000002	26.399799999999999	26.1631	24.893799999999999	25.451499999999999	24	24	22	552	552	50	35937	0	32331	2240200000	535	32	31	31	27	27	23	28	26	23	21	27	28	20	25	24	22	21	25	19
NaN	NaN	17.945799999999998	NaN	NaN	NaN	17.940000000000001	18.184799999999999	NaN	NaN	18.666699999999999	NaN	NaN	NaN	18.266500000000001	18.281300000000002	NaN	NaN	NaN	17.6221	4	4	4	89	89	89	63889	0	32577	2653500	9	0	0	1	0	0	0	1	1	0	0	3	0	0	0	0	3	0	0	0
22.783899999999999	21.03	22.268699999999999	21.822199999999999	23.947099999999999	23.3066	21.834099999999999	20.985199999999999	23.6937	23.069099999999999	20.533200000000001	22.564	23.528300000000002	22.494599999999998	20.81	22.489100000000001	23.008600000000001	22.7516	21.791399999999999	21.412600000000001	3	3	3	231	231	231	22291	0	65394	93638000	50	4	4	2	2	2	2	2	3	3	2	2	3	2	2	3	1	3	2	1
19.665500000000002	19.608599999999999	17.666399999999999	18.443899999999999	20.1968	18.985499999999998	19.157499999999999	18.6143	21.063199999999998	19.985800000000001	17.773800000000001	19.346900000000002	21.049600000000002	20.558700000000002	18.357099999999999	19.9589	20.647400000000001	20.172799999999999	17.601800000000001	18.674900000000001	5	5	5	208	208	208	27513	0	45355	16125000	46	5	5	0	1	2	1	2	2	3	3	0	2	4	3	0	2	3	4	0
25.528500000000001	24.818200000000001	25.596299999999999	24.6447	25.755500000000001	24.9466	25.354500000000002	24.3034	25.746500000000001	24.844899999999999	25.326799999999999	25.023299999999999	25.7514	25.244	25.409300000000002	24.828800000000001	25.3536	24.898399999999999	25.347799999999999	24.3979	8	8	8	316	316	316	26426	0	32331	898840000	197	11	12	10	10	9	8	10	8	8	8	11	8	9	8	11	9	10	8	11
NaN	17.032900000000001	20.155200000000001	19.0779	NaN	NaN	20.4817	21.105	20.063400000000001	19.8948	21.294799999999999	20.045500000000001	18.711200000000002	NaN	19.084299999999999	21.146899999999999	NaN	19.090900000000001	20.086400000000001	19.3401	13	13	4	197	197	66	10995	0	13192	19283000	45	0	0	5	2	0	0	6	5	1	1	10	2	0	0	1	7	0	1	2
23.050699999999999	22.4985	20.6721	22.161999999999999	23.758099999999999	25.232900000000001	23.080200000000001	23.396999999999998	22.352699999999999	23.589400000000001	21.449400000000001	22.384799999999998	21.383099999999999	21.469000000000001	20.882899999999999	21.325399999999998	19.830100000000002	21.349699999999999	20.474799999999998	21.9162	14	14	14	217	217	217	49002	0	19098	151810000	143	10	14	4	7	8	13	6	13	4	8	5	7	4	5	4	6	1	4	3
NaN	NaN	18.587399999999999	17.470600000000001	NaN	NaN	18.3096	NaN	NaN	NaN	20.9696	NaN	NaN	NaN	17.098700000000001	19.293399999999998	NaN	NaN	NaN	NaN	4	4	3	191	191	136	25393	0	24621	5700700	11	0	0	2	0	0	0	0	0	0	0	6	0	0	0	0	2	0	0	1
20.949100000000001	20.0916	19.735900000000001	19.7547	20.735499999999998	20.304200000000002	19.4893	19.793800000000001	NaN	20.195699999999999	19.4543	20.0307	21.054300000000001	23.3842	19.7727	20.792300000000001	22.816299999999998	22.480799999999999	19.2135	21.8371	16	16	16	399	399	399	45106	0	23487	42940000	100	6	8	4	6	1	2	1	2	1	1	2	1	4	15	1	9	11	7	1
19.851700000000001	18.139399999999998	19.279499999999999	18.322600000000001	NaN	18.878900000000002	18.9253	17.808900000000001	NaN	NaN	18.898	17.735399999999998	NaN	NaN	18.653300000000002	18.459700000000002	NaN	NaN	18.7926	18.227599999999999	8	4	4	283	172	172	33787	0	4262	7508400	24	5	3	2	2	0	1	2	0	0	0	2	0	0	0	1	1	0	0	1
20.872	19.676100000000002	20.731999999999999	21.176600000000001	19.995899999999999	22.3323	20.667400000000001	21.375299999999999	NaN	21.037099999999999	20.201899999999998	20.486999999999998	NaN	NaN	19.5549	21.2469	NaN	NaN	19.824200000000001	20.009799999999998	8	8	4	263	263	152	33867	0	62226	38337000	48	6	2	4	5	1	5	1	5	0	3	2	2	0	0	0	4	0	0	0
21.443999999999999	20.964200000000002	22.724499999999999	21.748200000000001	21.8828	21.323799999999999	22.424900000000001	22.354199999999999	21.1418	21.314299999999999	22.895199999999999	22.106400000000001	21.931100000000001	22.159099999999999	22.204699999999999	22.663599999999999	21.8962	21.1464	22.953099999999999	22.099799999999998	19	19	19	749	749	749	36081	0	32331	117860000	203	10	12	14	8	6	5	13	11	3	7	15	8	8	9	7	13	10	6	12
NaN	19.4209	17.116299999999999	19.916799999999999	NaN	NaN	NaN	20.363800000000001	NaN	19.2728	17.1235	19.475100000000001	18.060400000000001	NaN	18.621500000000001	20.1785	NaN	19.237500000000001	NaN	20.4498	3	3	3	198	198	198	19571	0	10468	12466000	18	0	1	1	1	0	0	0	1	0	2	1	1	1	1	0	3	0	2	0
23.1296	22.436199999999999	21.8796	22.746200000000002	23.9026	23.477699999999999	21.776399999999999	22.627300000000002	24.378	23.573699999999999	20.9178	23.309699999999999	23.303999999999998	23.314499999999999	21.279900000000001	22.219899999999999	23.850999999999999	23.418399999999998	21.131599999999999	22.343	8	8	8	371	371	371	28516	0	85549	176100000	120	9	9	4	7	4	5	6	6	10	3	4	7	4	6	3	5	6	8	2
23.4847	25.3032	23.578399999999998	24.700299999999999	23.1799	23.167200000000001	23.651800000000001	22.940899999999999	23.381399999999999	22.875800000000002	22.889700000000001	23.21	22.986999999999998	22.5687	22.650200000000002	22.5594	22.5565	22.7133	21.671900000000001	22.8139	10	3	3	722	33	33	51195	0	11739	344710000	64	4	5	4	4	3	3	4	2	2	2	3	3	3	3	3	4	3	3	2
24.074999999999999	24.437100000000001	22.369399999999999	23.534199999999998	24.099399999999999	23.351400000000002	22.4924	22.932700000000001	24.564699999999998	23.6127	22.2042	23.585699999999999	24.043900000000001	23.710799999999999	21.860800000000001	22.406099999999999	24.264299999999999	24.077000000000002	20.720600000000001	22.896699999999999	7	7	7	372	372	372	23284	0	32331	327030000	116	9	7	3	6	6	6	5	4	5	7	6	6	6	7	2	3	6	8	1
21.028600000000001	21.508299999999998	22.0656	21.613099999999999	NaN	21.4786	21.969799999999999	21.071000000000002	19.875699999999998	20.847899999999999	21.953299999999999	21.934000000000001	19.1492	19.6281	22.926500000000001	22.365500000000001	NaN	19.415199999999999	21.6188	21.191299999999998	11	11	11	517	517	517	36476	0	12457	74388000	98	4	8	6	6	0	6	4	6	1	3	9	6	1	0	11	7	1	2	6
25.745200000000001	26.4328	25.569299999999998	24.9041	25.410599999999999	25.164400000000001	25.976299999999998	23.067399999999999	25.829699999999999	25.0288	25.118300000000001	24.098299999999998	24.959499999999998	24.8124	25.455500000000001	23.833600000000001	25.360600000000002	24.561900000000001	24.6904	23.690999999999999	8	8	8	635	635	635	11288	0	32331	1100800000	234	15	11	15	10	10	11	17	9	10	8	10	10	9	10	9	11	11	10	12
23.415199999999999	23.251300000000001	21.852499999999999	23.468499999999999	23.212199999999999	22.994199999999999	22.686800000000002	23.246099999999998	22.153500000000001	22.437100000000001	22.1082	23.3551	23.966799999999999	23.9833	21.890599999999999	23.632300000000001	23.239699999999999	23.32	21.793299999999999	23.550599999999999	12	12	12	205	205	205	82143	0	28736	242370000	193	12	14	7	13	8	6	9	11	5	6	5	11	11	12	5	11	9	7	6
17.621300000000002	NaN	20.8687	NaN	NaN	NaN	20.809799999999999	NaN	NaN	NaN	20.978000000000002	NaN	NaN	NaN	19.933299999999999	NaN	NaN	NaN	20.807200000000002	NaN	5	5	5	274	274	274	24087	0	86918	12331000	26	0	0	4	0	0	0	5	0	0	0	8	0	0	0	2	0	0	0	7
19.779199999999999	17.709299999999999	18.323799999999999	17.256399999999999	19.375900000000001	NaN	18.994399999999999	17.0974	20.151700000000002	NaN	17.819500000000001	18.364100000000001	19.0837	18.911000000000001	17.8992	17.567900000000002	19.706800000000001	19.116199999999999	19.085999999999999	18.955400000000001	4	4	4	161	161	161	43611	0	51212	7911700	30	4	3	2	1	1	0	3	0	2	1	0	1	1	1	0	0	3	1	1
21.457999999999998	21.397300000000001	NaN	21.022099999999998	21.586500000000001	22.0824	NaN	20.595700000000001	NaN	22.9358	20.0304	20.975100000000001	21.647400000000001	21.789899999999999	19.252400000000002	19.303699999999999	21.2364	21.9724	NaN	21.477599999999999	3	3	3	307	307	307	18111	0	22618	45129000	34	3	2	0	3	0	0	0	2	1	2	0	1	1	4	1	1	1	2	0
NaN	16.3948	17.665500000000002	17.994599999999998	NaN	NaN	18.5578	18.659500000000001	NaN	NaN	17.569299999999998	18.3261	NaN	NaN	NaN	19	NaN	NaN	NaN	18.395299999999999	5	5	5	393	393	393	28148	0	40504	4084300	15	0	0	1	2	0	0	3	2	0	0	0	1	0	0	0	4	0	0	0
19.706600000000002	22.481999999999999	22.3566	21.405899999999999	21.118600000000001	21.234400000000001	21.72	23.408999999999999	21.532499999999999	21.391999999999999	22.991299999999999	22.3706	21.245999999999999	20.398399999999999	23.111499999999999	23.0091	21.651399999999999	22.1113	22.0396	22.584299999999999	21	21	17	693	693	579	42288	0	26535	105500000	191	1	4	15	11	2	2	11	21	2	5	19	12	2	2	21	21	4	5	11
NaN	19.777000000000001	NaN	NaN	NaN	19.5745	NaN	18.505600000000001	20.005400000000002	20.450500000000002	NaN	19.071300000000001	19.3826	19.4285	NaN	NaN	NaN	20.416699999999999	NaN	NaN	6	2	2	156	6	6	50452	0	15522	12742000	17	1	2	1	0	1	0	1	0	0	2	1	1	1	1	0	0	1	2	0
21.544899999999998	20.387	20.9894	21.204799999999999	20.516200000000001	21.206600000000002	20.9649	20.6722	21.154199999999999	21.4514	20.332999999999998	21.070900000000002	20.48	21.106200000000001	19.845400000000001	20.435400000000001	20.0718	20.430800000000001	18.743099999999998	21.002800000000001	5	5	5	212	212	212	46682	0	83753	48529000	80	6	5	6	4	1	6	5	4	2	5	6	5	2	4	2	2	0	3	0
22.177600000000002	22.810300000000002	23.637499999999999	24.047799999999999	20.467199999999998	23.349499999999999	23.8752	23.351199999999999	20.108699999999999	22.596499999999999	23.654599999999999	23.0458	NaN	19.685099999999998	23.145299999999999	22.1616	18.122499999999999	21.617100000000001	22.7209	23.954599999999999	20	20	20	783	783	783	33324	0	32331	200010000	208	9	10	16	18	1	8	17	15	1	10	13	10	1	1	16	12	0	5	12
25.019600000000001	24.381900000000002	22.808	23.950700000000001	24.453600000000002	24.442799999999998	23.028300000000002	22.704599999999999	24.3005	23.932099999999998	21.336500000000001	23.769200000000001	24.217199999999998	23.562899999999999	19.883900000000001	21.724	23.898	23.498999999999999	20.688199999999998	23.03	11	11	11	50	50	50	19067	0	25613	398220000	163	12	10	7	11	9	8	7	6	6	9	3	10	10	7	1	4	10	8	2
17.681999999999999	NaN	NaN	18.373799999999999	NaN	NaN	NaN	19.2136	NaN	NaN	NaN	19.175899999999999	NaN	NaN	NaN	18.366499999999998	NaN	NaN	NaN	18.9605	4	4	4	691	691	691	76795	0	31871	3294900	9	0	0	0	2	0	0	0	2	0	0	0	2	0	0	0	2	0	0	0
NaN	18.8233	NaN	NaN	NaN	19.346800000000002	NaN	19.3491	20.1206	19.8551	NaN	19.5749	NaN	NaN	NaN	19.017900000000001	19.9147	19.698799999999999	NaN	NaN	3	3	3	19	19	19	33705	0	21378	7135500	9	0	1	0	0	0	0	0	1	1	0	0	1	0	0	0	0	2	2	0
22.390699999999999	20.827500000000001	24.865400000000001	22.569900000000001	22.350899999999999	22.205400000000001	24.308399999999999	23.634899999999998	23.218800000000002	22.612200000000001	24.595500000000001	22.825800000000001	25.485299999999999	25.379200000000001	24.0656	24.418600000000001	25.0289	23.3203	24.787400000000002	23.979700000000001	24	23	22	485	453	442	79678	0	32331	345070000	311	8	11	23	12	5	4	20	16	7	10	26	9	21	22	15	22	18	9	25
19.1541	18.567599999999999	NaN	18.276499999999999	19.225999999999999	18.6313	NaN	NaN	NaN	NaN	NaN	18.359300000000001	NaN	18.863399999999999	NaN	NaN	19.601299999999998	19.2516	NaN	18.376000000000001	8	6	6	314	269	269	43842	0	96542	6830600	14	4	1	0	0	0	0	0	0	0	0	0	0	1	1	0	0	1	1	0
NaN	NaN	19.591999999999999	18.400099999999998	NaN	NaN	19.5685	19.771899999999999	NaN	NaN	19.0778	18.916699999999999	NaN	NaN	19.7605	20.281400000000001	NaN	NaN	19.0413	19.312999999999999	5	4	4	194	161	161	40939	0	34113	9044800	22	0	0	3	1	0	0	0	4	1	1	2	1	0	0	2	4	0	0	0
NaN	NaN	20.8033	NaN	NaN	NaN	20.418299999999999	20.223400000000002	NaN	NaN	20.886099999999999	NaN	NaN	NaN	20.522099999999998	20.462199999999999	NaN	NaN	20.779399999999999	20.145900000000001	7	7	2	468	468	165	26068	0	6666	17010000	25	0	0	4	0	0	0	3	1	0	0	5	0	0	0	3	4	0	0	3
22.337199999999999	22.410499999999999	22.277999999999999	23.1081	23.4694	22.9803	22.710799999999999	23.256699999999999	24.337800000000001	23.805700000000002	22.034400000000002	22.988299999999999	23.592300000000002	23.470500000000001	22.569700000000001	22.811	22.784400000000002	22.962599999999998	20.753599999999999	22.576899999999998	9	9	9	92	92	92	10822	0	32331	173630000	184	8	12	6	9	8	9	11	8	8	12	8	8	10	16	8	8	10	8	2
NaN	19.16	20.012599999999999	19.015000000000001	NaN	NaN	19.567799999999998	20.325500000000002	NaN	NaN	20.660799999999998	18.871400000000001	NaN	NaN	19.7913	20.3429	18.690999999999999	19.122	19.4453	19.194700000000001	11	11	10	251	251	232	50845	0	1342	13221000	33	0	0	3	1	0	0	2	6	0	0	4	0	0	0	4	6	0	2	2
25.471	23.422000000000001	24.276399999999999	24.380099999999999	26.3279	25.000800000000002	24.502199999999998	24.363499999999998	25.9132	25.075700000000001	24.008299999999998	25.162199999999999	25.529199999999999	24.745899999999999	24.032499999999999	23.806799999999999	25.570900000000002	24.5883	24.087599999999998	24.346699999999998	10	10	10	682	682	682	14049	0	20673	537210000	207	10	10	8	13	13	9	11	8	9	8	9	8	13	13	11	9	8	12	6
NaN	17.465599999999998	19.6342	18.250499999999999	NaN	NaN	18.918199999999999	19.794	NaN	NaN	19.2425	NaN	NaN	NaN	NaN	19.619499999999999	NaN	NaN	18.524100000000001	18.999099999999999	7	7	7	11	11	11	99118	0	92029	6969600	18	0	0	5	0	0	0	2	3	0	0	1	1	0	0	0	3	0	0	1
NaN	NaN	18.989899999999999	NaN	NaN	NaN	18.4651	19.787400000000002	NaN	NaN	19.356300000000001	NaN	NaN	NaN	18.787199999999999	20.0961	NaN	17.779199999999999	18.061699999999998	18.770900000000001	7	7	7	249	249	249	4485	0	73415	6109700	17	0	0	1	0	0	0	1	2	0	0	3	0	0	0	1	4	0	1	2
18.1342	19.5275	22.136600000000001	20.437000000000001	NaN	NaN	21.338100000000001	21.644200000000001	NaN	NaN	21.9175	18.960699999999999	NaN	NaN	20.462	22.162400000000002	19.359300000000001	19.2438	21.500299999999999	20.515499999999999	21	21	21	391	391	391	92382	0	19731	39598000	75	0	1	13	4	0	0	7	15	0	0	11	0	0	0	3	9	1	0	6
19.9116	20.609100000000002	19.613099999999999	19.1281	19.2196	19.1081	19.9526	19.5077	20.176500000000001	20.1858	19.291799999999999	19.674299999999999	19.380800000000001	19.551400000000001	NaN	19.767800000000001	NaN	19.127600000000001	NaN	18.768899999999999	5	5	5	422	422	422	22575	0	43546	23290000	29	3	3	1	1	2	1	2	0	2	3	2	1	1	2	0	1	0	0	0
23.429300000000001	22.2469	21.960100000000001	22.509399999999999	23.594000000000001	22.7866	22.4085	22.357700000000001	23.601400000000002	22.637799999999999	21.558399999999999	23.158000000000001	23.0471	22.806699999999999	21.237200000000001	22.0306	23.5198	22.814900000000002	21.601700000000001	22.7469	4	4	4	25	25	25	22134	0	75962	140270000	114	7	7	6	4	4	5	4	6	7	4	4	6	6	6	3	8	7	5	4
24.212299999999999	24.2605	22.614000000000001	22.8447	23.281500000000001	22.6493	22.3904	23.099399999999999	23.302	22.943000000000001	22.3155	22.579799999999999	23.672999999999998	23.8828	20.5459	23.474799999999998	24.462399999999999	23.7148	22.9344	24.197500000000002	24	24	24	488	488	488	62857	0	32331	335810000	324	21	23	15	17	8	6	17	15	6	8	8	12	21	20	0	20	24	19	15
22.141500000000001	22.903400000000001	21.215	22.180399999999999	18.425699999999999	20.817599999999999	21.1968	23.661300000000001	NaN	22.042100000000001	21.1388	22.6341	19.773599999999998	18.590199999999999	22.34	23.186299999999999	20.965199999999999	22.4255	20.607399999999998	22.8188	14	14	14	418	418	418	40756	0	27033	178410000	127	9	13	4	11	0	2	4	12	0	6	4	9	0	0	7	9	3	8	1
26.831499999999998	25.434699999999999	27.888000000000002	26.558800000000002	26.224900000000002	26.436199999999999	27.7744	27.222300000000001	26.025700000000001	26.642099999999999	27.3794	26.930800000000001	26.6435	26.1434	26.970199999999998	27.008199999999999	27.022099999999998	27.4467	27.476800000000001	27.344999999999999	29	29	29	545	545	545	53776	0	32331	3244100000	763	33	29	67	29	20	24	81	42	17	27	48	30	22	22	23	53	29	29	41
NaN	20.824400000000001	18.886900000000001	20.026900000000001	NaN	NaN	NaN	18.6219	NaN	NaN	19.320599999999999	18.6416	NaN	NaN	19.326000000000001	20.333600000000001	NaN	NaN	NaN	19.3918	3	3	3	366	366	366	15074	0	20597	13300000	12	0	1	1	0	0	0	0	0	0	0	2	1	0	0	2	3	0	0	0
26.1891	27.3354	27.2303	27.636399999999998	27.0076	28.278600000000001	27.070499999999999	27.0777	27.547499999999999	27.866900000000001	26.822600000000001	26.953499999999998	26.148199999999999	27.600200000000001	25.133099999999999	26.0092	26.409099999999999	27.712800000000001	25.2605	26.769600000000001	8	8	8	699	699	699	12767	0	27169	4405700000	254	11	16	16	16	8	16	12	17	11	13	12	12	8	10	7	14	6	11	8
24.142700000000001	24.293900000000001	23.915800000000001	24.057099999999998	24.1938	24.1921	24.766300000000001	22.756	22.5124	22.768699999999999	22.580500000000001	23.0687	21.519200000000001	20.972200000000001	20.989799999999999	22.4237	21.0779	20.3123	22.610800000000001	21.166899999999998	5	5	5	41	41	41	12777	0	12613	381060000	76	4	6	3	6	4	6	5	4	2	4	2	6	2	3	1	4	2	2	2
18.4316	20.535599999999999	NaN	19.042999999999999	NaN	20.061599999999999	NaN	18.7468	19.7669	19.7181	16.557600000000001	19.198399999999999	19.629799999999999	20.547499999999999	NaN	NaN	19.721800000000002	19.882999999999999	NaN	18.799399999999999	3	3	3	342	342	342	12032	0	40836	15483000	23	0	3	0	2	0	2	0	0	2	1	0	1	2	2	0	0	2	2	0
22.5352	NaN	20.781199999999998	NaN	21.129100000000001	NaN	21.041799999999999	NaN	22.5944	NaN	20.325099999999999	NaN	19.8748	NaN	20.1006	NaN	23.3995	NaN	22.193200000000001	NaN	15	15	15	368	368	368	65299	0	12351	27598000	54	14	0	3	0	3	0	3	0	3	0	3	0	0	0	3	0	15	0	7
21.216899999999999	20.677199999999999	21.46	20.8598	21.079000000000001	21.007999999999999	20.963000000000001	20.303699999999999	NaN	19.5364	20.7577	20.208600000000001	21.8003	21.4846	20.641999999999999	20.918700000000001	21.717099999999999	20.784600000000001	20.505199999999999	21.591200000000001	9	8	8	262	243	243	5295	0	13365	59495000	76	7	9	5	3	1	2	4	2	0	1	6	1	5	4	1	3	5	2	2
21.955400000000001	23.22	21.782900000000001	23.033899999999999	20.7788	22.318200000000001	23.124099999999999	23.622299999999999	19.1601	22.827300000000001	21.4557	23.369499999999999	22.122199999999999	22.7287	21.791799999999999	24.654599999999999	22.372199999999999	23.552	23.3766	24.816700000000001	21	21	7	523	523	245	66222	0	32331	372080000	170	4	16	4	10	1	3	6	12	0	6	2	7	5	4	2	22	4	14	10
20.2118	22.082100000000001	18.891500000000001	19.797599999999999	20.373100000000001	20.178999999999998	19.956700000000001	22.486799999999999	19.229099999999999	20.484500000000001	19.6235	19.9162	19.650400000000001	21.9482	18.328399999999998	23.3597	20.1355	23.191600000000001	18.1906	23.401499999999999	25	25	22	257	257	182	20333	0	32331	74329000	91	2	8	1	3	1	1	5	10	1	1	2	3	2	3	0	18	1	7	1
19.858899999999998	20.423200000000001	21.021000000000001	20.0181	20.1953	19.713999999999999	21.301500000000001	21.1601	NaN	20.395900000000001	20.946400000000001	20.7104	19.398700000000002	20.494599999999998	19.133099999999999	20.942299999999999	19.9087	20.03	21.676300000000001	20.666699999999999	18	18	18	319	319	319	88541	0	18169	49203000	87	3	9	7	5	0	1	8	6	0	1	7	6	0	0	0	6	3	1	5
25.875399999999999	27.2395	25.228300000000001	26.465699999999998	25.7302	25.577999999999999	25.441099999999999	25.560500000000001	26.4373	26.030899999999999	25.124099999999999	26.4343	25.838000000000001	25.8415	25.688700000000001	25.7468	25.847200000000001	26.320399999999999	24.2302	25.233000000000001	12	12	12	911	911	911	10097	0	32331	1868800000	256	13	14	11	13	10	9	12	12	12	9	11	14	11	11	16	14	11	13	9
NaN	NaN	18.7423	NaN	NaN	NaN	18.502099999999999	17.194700000000001	NaN	NaN	NaN	NaN	NaN	NaN	17.593	NaN	NaN	NaN	18.8826	NaN	2	2	2	17	17	17	236	0	44443	2839800	8	0	0	2	0	0	0	2	1	0	0	1	0	0	0	1	0	0	0	1
22.315999999999999	23.836500000000001	21.670999999999999	23.263400000000001	22.09	22.266300000000001	21.637499999999999	21.103000000000002	22.596	21.787800000000001	21.279900000000001	22.247699999999998	20.944099999999999	21.294499999999999	19.232700000000001	19.7563	21.469000000000001	21.235600000000002	20.292100000000001	20.722100000000001	6	6	6	423	423	423	13658	0	9922	130390000	78	6	8	4	6	2	6	4	4	3	5	3	4	2	4	0	1	2	4	1
NaN	NaN	21.216899999999999	21.801400000000001	NaN	NaN	20.903700000000001	22.9741	NaN	NaN	21.267600000000002	22.782	NaN	NaN	22.726400000000002	23.733000000000001	NaN	18.2453	20.6981	23.677199999999999	13	13	13	698	698	698	27865	0	32331	66642000	81	0	0	4	6	0	0	5	11	0	0	6	7	0	0	6	15	0	0	4
NaN	NaN	18.835699999999999	18.375	NaN	NaN	19.9756	18.7849	NaN	NaN	19.462	NaN	NaN	NaN	18.754000000000001	18.924700000000001	NaN	NaN	18.386700000000001	19.349699999999999	4	4	4	245	245	245	28234	0	26833	6137100	11	0	0	2	1	0	0	3	1	0	0	1	0	0	0	1	1	0	0	0
22.0932	20.229500000000002	22.390599999999999	21.720099999999999	20.963000000000001	20.002600000000001	22.328600000000002	22.784300000000002	21.27	20.6632	22.200099999999999	21.664100000000001	22.6889	21.971699999999998	22.032800000000002	23.315100000000001	22.0138	21.422799999999999	22.121099999999998	22.972899999999999	13	13	13	275	275	275	66157	0	21548	99900000	144	9	6	9	8	0	0	8	10	1	1	17	5	9	6	8	13	5	6	6
22.813400000000001	24.726400000000002	22.19	23.379000000000001	22.823599999999999	23.2591	22.098700000000001	21.511700000000001	23.3569	22.710699999999999	21.918700000000001	21.821100000000001	22.386700000000001	22.968699999999998	22.353300000000001	21.271699999999999	22.972899999999999	22.880099999999999	22.2743	22.049299999999999	3	3	3	114	114	114	28215	0	40588	225460000	49	3	4	3	2	1	3	2	2	2	1	2	2	2	3	3	2	2	3	2
NaN	15.9335	18.596599999999999	18.453299999999999	NaN	NaN	17.980899999999998	20.0974	NaN	19.9191	20.0838	19.448399999999999	20.858499999999999	20.532599999999999	19.940300000000001	21.4618	21.459800000000001	20.5184	20.456199999999999	21.8035	15	10	6	362	293	196	79172	0	11103	19616000	71	0	0	1	1	0	0	0	9	0	0	5	3	5	7	2	13	7	2	4
22.251000000000001	22.736699999999999	23.800999999999998	24.834	21.598199999999999	21.796099999999999	23.507200000000001	26.3065	20.8992	22.017399999999999	25.133199999999999	24.9923	23.928999999999998	24.064	25.682400000000001	27.498899999999999	22.722100000000001	21.648800000000001	23.8599	25.5259	33	33	16	552	552	295	79473	0	32331	671450000	405	5	7	22	29	3	2	20	41	0	3	37	23	18	21	32	59	10	6	23
25.043299999999999	27.695699999999999	24.805499999999999	27.0505	26.373999999999999	27.115500000000001	25.471299999999999	26.514199999999999	26.570699999999999	27.1325	24.985099999999999	27.400099999999998	26.815100000000001	26.392700000000001	25.618400000000001	26.587800000000001	26.052	26.3873	24.744700000000002	26.3096	9	9	9	382	382	382	17506	0	32331	2049500000	215	6	14	7	14	10	13	5	12	5	13	9	16	5	9	14	14	10	9	4
23.679099999999998	22.2437	23.765000000000001	24.584299999999999	23.183599999999998	22.540299999999998	23.018799999999999	24.761800000000001	23.3171	22.634499999999999	24.3492	24.5824	23.050899999999999	22.1053	25.591899999999999	24.290099999999999	22.466200000000001	21.921900000000001	24.694099999999999	23.989699999999999	10	7	3	488	415	191	26704	0	1966	382700000	132	8	6	5	11	2	3	3	13	3	4	8	8	4	4	14	9	3	5	6
18.662700000000001	19.115500000000001	18.760999999999999	18.269200000000001	NaN	NaN	19.177099999999999	18.745200000000001	NaN	18.961200000000002	NaN	19.016100000000002	18.314499999999999	NaN	17.718599999999999	18.709399999999999	NaN	NaN	NaN	18.297000000000001	3	3	3	317	317	317	16345	0	64976	8037100	23	1	2	2	2	1	0	2	1	1	1	0	1	1	0	1	1	2	0	0
NaN	NaN	19.714600000000001	18.803699999999999	NaN	NaN	19.192499999999999	20.294899999999998	NaN	NaN	20.2516	NaN	NaN	NaN	20.244800000000001	20.4815	NaN	NaN	19.741700000000002	19.166799999999999	9	9	9	156	156	156	11316	0	54411	48855000	22	0	0	3	0	0	1	1	5	0	0	4	0	0	0	0	5	0	0	1
26.785299999999999	25.967300000000002	25.370699999999999	25.64	27.035699999999999	26.768799999999999	25.619399999999999	25.452200000000001	27.1736	26.9419	25.4056	26.3842	26.541	26.416499999999999	23.3431	24.822700000000001	26.691099999999999	26.175000000000001	24.054200000000002	25.253900000000002	16	16	16	437	437	437	52895	0	32331	1725400000	385	25	23	21	18	20	19	18	20	20	18	19	16	18	17	7	16	21	17	15
20.065100000000001	18.020700000000001	NaN	16.7422	NaN	NaN	17.4422	18.278600000000001	19.6907	18.1843	17.235199999999999	18.584700000000002	18.864100000000001	18.2943	NaN	NaN	17.973600000000001	NaN	NaN	NaN	4	4	2	302	302	212	21138	0	47734	6246600	18	7	3	0	0	1	0	0	0	1	0	0	0	1	1	0	0	0	0	0
21.456499999999998	20.678899999999999	19.6648	20.201899999999998	20.784300000000002	21.360900000000001	19.944500000000001	21.5184	21.409300000000002	21.0945	NaN	21.35	20.474699999999999	20.206700000000001	NaN	20.847999999999999	21.352	20.269300000000001	19.895199999999999	19.318999999999999	22	5	5	324	107	107	73234	0	1011	34200000	38	2	2	3	1	1	1	1	4	2	2	1	2	1	1	1	4	2	2	1
NaN	NaN	NaN	18.107500000000002	NaN	NaN	NaN	19.2729	NaN	NaN	17.544899999999998	NaN	NaN	NaN	NaN	17.993099999999998	NaN	NaN	NaN	18.6158	2	2	2	87	87	87	54405	0	13639	2912200	8	0	0	0	1	0	0	0	2	0	0	0	1	0	0	0	1	0	0	1
19.661999999999999	20.406500000000001	18.453900000000001	18.2014	18.849299999999999	18.355	19.1173	18.0944	NaN	19.3371	18.5702	NaN	18.999199999999998	18.741599999999998	NaN	18.481999999999999	18.377500000000001	18.977799999999998	NaN	18.407699999999998	8	7	6	164	15	137	68593	0	17045	16320000	23	3	5	1	1	0	1	1	1	0	0	0	0	0	1	0	1	0	0	1
23.462299999999999	26.020199999999999	21.822700000000001	26.200600000000001	25.244900000000001	25.9192	22.860099999999999	24.974	25.141300000000001	26.072199999999999	22.52	25.205500000000001	24.972999999999999	25.374400000000001	23.928999999999998	25.671299999999999	24.379899999999999	24.825299999999999	22.459900000000001	25.143699999999999	5	5	5	50	50	50	13477	0	23368	839490000	125	5	8	2	7	6	8	4	8	4	6	4	6	8	8	3	5	6	8	5
18.837399999999999	20.954499999999999	18.012599999999999	18.227599999999999	NaN	NaN	17.617799999999999	NaN	NaN	NaN	17.827200000000001	NaN	NaN	NaN	18.268000000000001	NaN	NaN	18.984200000000001	NaN	18.492599999999999	7	7	7	13	13	13	10265	0	46004	13185000	13	3	6	0	0	0	0	0	0	0	0	0	0	0	0	0	0	0	0	0
27.071999999999999	26.5731	26.960999999999999	27.648399999999999	26.998100000000001	26.724299999999999	27.251899999999999	27.520800000000001	27.170500000000001	26.7195	27.018000000000001	27.579699999999999	26.630800000000001	26.226500000000001	26.835699999999999	26.9833	26.564	26.8278	26.182700000000001	27.002800000000001	27	27	25	753	753	694	36726	0	32331	3513900000	924	46	50	49	57	39	38	46	50	35	40	50	44	37	36	42	52	34	40	39
25.623200000000001	24.574100000000001	24.263300000000001	25.5303	25.603400000000001	25.680199999999999	24.2592	25.155799999999999	25.780200000000001	25.775600000000001	23.933199999999999	25.4162	24.729199999999999	24.953299999999999	22.650200000000002	24.063300000000002	26.263100000000001	25.694099999999999	24.350899999999999	25.2117	4	4	3	197	197	159	26135	0	18489	957350000	117	7	5	5	8	4	5	8	5	5	5	9	6	4	4	3	6	6	5	5
24.413799999999998	23.2697	NaN	23.544899999999998	26.129799999999999	25.349599999999999	20.795200000000001	22.707799999999999	25.607700000000001	24.6721	20.321000000000002	23.545500000000001	25.5334	24.9861	NaN	21.593699999999998	24.7194	24.914100000000001	NaN	22.394600000000001	2	2	2	265	265	265	10893	0	20031	256870000	49	2	3	1	3	3	3	1	3	2	3	1	4	4	3	1	2	1	3	1
22.741399999999999	23.8125	23.177	22.761299999999999	23.341799999999999	22.626300000000001	22.994299999999999	23.380500000000001	23.4392	22.917100000000001	23.4757	22.556699999999999	22.7485	22.874199999999998	22.037199999999999	23.137899999999998	23.107600000000001	22.8795	22.598800000000001	22.863700000000001	19	19	11	514	514	318	38677	0	32331	269350000	209	13	16	12	10	5	7	11	15	7	7	13	6	8	9	4	15	9	12	6
20.608799999999999	21.113299999999999	22.864799999999999	22.6934	21.590900000000001	20.9925	22.693899999999999	24.2407	22.4526	21.973099999999999	23.5867	22.709800000000001	22.530100000000001	21.444500000000001	23.6645	24.2242	22.192599999999999	22.603000000000002	22.552600000000002	23.392299999999999	25	25	25	684	684	684	47021	0	32331	157750000	213	3	4	20	13	2	3	13	21	3	3	17	10	9	4	17	20	8	8	10
21.4101	22.216799999999999	21.073499999999999	21.894200000000001	21.575900000000001	21.566099999999999	21.195900000000002	22.416	21.9086	21.915700000000001	21.316299999999998	21.7087	21.873699999999999	21.600100000000001	21.516999999999999	22.4329	21.5242	21.594999999999999	20.824100000000001	21.094000000000001	40	14	14	587	239	239	71224	0	25175	94330000	160	12	11	7	14	2	4	6	13	3	6	5	9	7	5	1	19	5	8	3
18.235800000000001	19.789300000000001	19.4496	19.4284	19.6617	19.544599999999999	19.3996	20.3369	20.253699999999998	20.900200000000002	20.066299999999998	20.323799999999999	19.821000000000002	19.756699999999999	20.538799999999998	20.3413	18.872900000000001	19.6509	19.5245	19.889800000000001	8	8	8	384	384	384	27564	0	79519	21605000	45	1	5	1	2	1	1	0	4	1	4	1	2	1	2	4	6	0	1	0
NaN	NaN	18.171299999999999	NaN	NaN	NaN	17.046800000000001	17.520199999999999	NaN	NaN	21.119399999999999	NaN	NaN	NaN	18.772600000000001	NaN	NaN	NaN	18.0961	NaN	8	8	8	41	41	41	25118	0	67995	4913100	10	0	0	1	0	0	0	0	0	0	0	7	0	0	0	2	0	0	0	0
23.2879	22.6553	20.430199999999999	22.203199999999999	22.542000000000002	24.4299	21.190899999999999	22.8521	22.305099999999999	24.096	20.3874	22.712399999999999	19.258199999999999	21.077100000000002	20.302800000000001	22.6477	19.9285	21.272400000000001	20.347799999999999	22.9391	20	20	20	516	516	516	3792	0	2258	156050000	162	14	16	4	9	6	16	4	11	6	12	4	6	1	4	2	11	1	4	1
19.819099999999999	19.847100000000001	21.456299999999999	21.411200000000001	NaN	NaN	21.427	21.260999999999999	19.484200000000001	20.1493	20.721800000000002	20.3583	20.284199999999998	20.099799999999998	20.046600000000002	22.955500000000001	20.365400000000001	21.607299999999999	20.063199999999998	22.337299999999999	5	5	4	293	293	20	17101	0	32331	56190000	61	2	4	5	5	0	1	5	4	1	1	2	2	1	3	3	7	3	3	2
18.8401	18.9724	19.3796	19.8949	19.596299999999999	NaN	19.351800000000001	18.1356	NaN	NaN	19.532699999999998	NaN	19.826499999999999	19.657499999999999	18.5898	19.639399999999998	19.071300000000001	18.087399999999999	18.122299999999999	18.82	5	5	5	119	119	119	71187	0	38926	13997000	36	3	6	3	2	0	0	2	1	0	0	2	0	3	5	1	3	0	0	0
19.664000000000001	18.649100000000001	19.983799999999999	20.5014	19.673100000000002	NaN	19.608599999999999	19.6114	NaN	NaN	19.9694	19.683	20.127500000000001	20.059100000000001	20.3325	19.547999999999998	19.5379	19.065899999999999	19.303999999999998	19.178000000000001	3	3	3	22	22	22	19771	0	74894	21434000	41	4	4	1	4	1	1	4	2	0	0	2	2	1	2	3	3	1	1	0
18.2928	17.420400000000001	17.250299999999999	18.203299999999999	NaN	19.000800000000002	NaN	19.3385	NaN	18.88	NaN	18.423400000000001	NaN	NaN	NaN	18.433299999999999	NaN	NaN	NaN	17.9101	4	4	4	423	423	423	16046	0	272	5951700	16	1	1	0	2	0	1	0	3	0	1	0	1	0	0	0	1	0	1	0
NaN	NaN	20.157	17.7728	NaN	NaN	19.6417	19.374099999999999	NaN	NaN	20.2378	18.412700000000001	NaN	NaN	20.0747	18.846399999999999	NaN	17.943899999999999	18.935700000000001	19.100200000000001	4	4	4	175	175	175	41287	0	30137	9718300	19	0	0	4	0	0	0	2	3	0	0	4	0	0	0	3	1	0	0	1
NaN	NaN	18.946300000000001	NaN	NaN	NaN	17.4543	17.045200000000001	NaN	NaN	19.334	NaN	NaN	NaN	17.777799999999999	17.385200000000001	NaN	NaN	17.389500000000002	16.7486	2	2	2	96	96	96	31959	0	20171	2832000	6	0	0	2	0	0	0	1	0	0	0	2	0	0	0	1	0	0	0	0
18.472999999999999	18.231300000000001	18.3123	18.6981	19.6632	19.081299999999999	NaN	18.715399999999999	19.7318	19.550999999999998	18.1874	19.061599999999999	20.097300000000001	19.578399999999998	19.272400000000001	19.109100000000002	20.572199999999999	19.7363	NaN	19.1417	3	3	3	225	225	225	29995	0	41266	11259000	41	2	4	0	2	1	2	0	2	2	3	0	2	2	2	2	3	3	3	0
23.881499999999999	24.042100000000001	25.4346	25.035	23.4102	23.7303	25.6341	25.512699999999999	22.584599999999998	23.379300000000001	25.3232	24.505299999999998	23.851900000000001	24.918500000000002	24.422799999999999	25.421099999999999	23.672000000000001	24.361000000000001	24.4114	25.370100000000001	35	35	34	621	621	608	618	0	32331	965330000	672	29	45	50	44	9	14	53	51	5	14	52	22	15	36	22	47	16	23	29
23.697700000000001	23.118200000000002	22.982500000000002	23.604600000000001	23.166	23.392399999999999	22.911999999999999	23.1739	23.555099999999999	23.944900000000001	22.4742	23.950700000000001	24.225200000000001	24.9072	24.027799999999999	24.514700000000001	23.6891	24.54	22.4331	24.1065	17	16	16	663	635	635	35063	0	32331	332640000	326	16	14	14	14	9	13	14	15	13	13	11	17	14	20	16	22	17	18	13
19.442799999999998	20.486499999999999	NaN	20.240400000000001	19.5717	19.3614	NaN	18.799600000000002	20.440799999999999	19.1112	NaN	19.439399999999999	19.887899999999998	19.4176	NaN	18.5062	20.525400000000001	20.482500000000002	NaN	18.800599999999999	4	4	4	126	126	126	46576	0	30572	16153000	16	1	1	0	3	0	0	0	1	1	0	0	1	2	0	0	0	1	3	0
20.044499999999999	19.629300000000001	20.226700000000001	18.986899999999999	19.213699999999999	19.036100000000001	20.3659	19.098500000000001	19.7029	19.713699999999999	19.712299999999999	19.290299999999998	18.662500000000001	19.381399999999999	20.133800000000001	19.183599999999998	20.467300000000002	20.1723	20.946300000000001	19.9267	7	7	4	164	164	11	62583	0	8247	26401000	50	4	6	3	2	0	0	2	1	0	1	4	2	0	1	4	1	3	3	2
25.345800000000001	24.383099999999999	24.391400000000001	24.420300000000001	25.4664	24.6311	24.229800000000001	24.008900000000001	25.1235	24.696300000000001	24.214200000000002	24.5669	25.1891	24.7865	23.575700000000001	23.669899999999998	25.438099999999999	24.901399999999999	23.398800000000001	23.843900000000001	15	15	15	404	404	404	52038	0	32331	649560000	266	19	19	10	17	12	15	9	10	8	10	8	14	12	12	8	11	13	16	9
NaN	NaN	19.498000000000001	18.253299999999999	NaN	NaN	19.337399999999999	19.867699999999999	NaN	NaN	20.845099999999999	18.5305	18.457699999999999	NaN	18.9803	20.259499999999999	NaN	NaN	19.163599999999999	18.550599999999999	6	6	6	285	285	285	35144	0	62193	9955100	18	0	0	2	0	0	0	1	3	0	0	5	1	0	0	1	3	0	0	1
25.5474	24.724399999999999	25.221299999999999	24.908300000000001	25.9726	25.901	24.966000000000001	24.116399999999999	25.792100000000001	25.718800000000002	24.560199999999998	24.995100000000001	25.055499999999999	25.4054	24.263400000000001	24.293800000000001	25.175000000000001	25.335699999999999	23.8902	24.915400000000002	5	5	5	301	301	301	19636	0	2254	747350000	146	13	9	3	6	9	5	4	7	7	9	5	8	7	7	7	8	6	6	3
NaN	NaN	19.396599999999999	18.106100000000001	NaN	NaN	19.786899999999999	21.043700000000001	NaN	NaN	20.559799999999999	18.665299999999998	NaN	NaN	21.382999999999999	21.506	NaN	18.341699999999999	19.004799999999999	20.1357	11	11	10	48	48	44	34242	0	17846	15234000	48	0	0	3	0	0	0	5	7	0	0	8	1	0	0	7	9	0	2	1
NaN	NaN	18.436299999999999	17.562899999999999	NaN	NaN	18.564699999999998	18.970199999999998	NaN	NaN	18.676600000000001	NaN	NaN	NaN	18.5671	18.708100000000002	NaN	NaN	NaN	17.900600000000001	4	4	4	191	191	191	22632	0	23589	3743100	8	0	0	0	0	0	0	1	2	0	0	2	0	0	0	1	1	0	0	0
NaN	NaN	NaN	17.958300000000001	NaN	NaN	NaN	18.738099999999999	NaN	NaN	18.182700000000001	16.965800000000002	NaN	NaN	18.234400000000001	19.892299999999999	NaN	NaN	NaN	17.424199999999999	4	4	4	132	132	132	28524	0	26912	3589500	8	0	0	1	0	0	0	0	3	0	0	1	0	0	0	0	3	0	0	0
19.209499999999998	20.132300000000001	NaN	17.909600000000001	NaN	NaN	NaN	19.146599999999999	NaN	18.965599999999998	NaN	NaN	NaN	NaN	NaN	19.524999999999999	NaN	19.032499999999999	18.880400000000002	18.577999999999999	3	3	3	189	189	189	30846	0	19364	15415000	18	3	3	0	1	0	0	0	1	0	0	1	0	0	1	1	1	0	0	1
20.106999999999999	19.0136	18.740200000000002	NaN	20.045500000000001	NaN	18.332999999999998	18.142499999999998	19.885200000000001	NaN	18.509799999999998	19.077999999999999	20.475300000000001	19.1966	18.564699999999998	NaN	19.6812	19.903199999999998	NaN	NaN	4	4	4	184	184	184	24934	0	2665	13131000	33	3	3	1	1	1	1	2	2	1	1	2	2	3	1	1	1	2	1	0
17.227399999999999	17.593499999999999	21.9861	20.418500000000002	18.950299999999999	18.370799999999999	21.749600000000001	23.3627	20.9726	18.895	22.638300000000001	21.534500000000001	20.877099999999999	18.692	22.645700000000001	23.135999999999999	20.352699999999999	21.197700000000001	21.2485	21.577300000000001	11	11	11	467	467	467	35383	0	32331	62862000	102	1	1	8	5	0	1	7	12	2	1	9	4	4	0	8	12	5	6	6
NaN	NaN	19.0823	17.373100000000001	NaN	NaN	18.641100000000002	19.617699999999999	NaN	NaN	20.6876	17.796299999999999	NaN	NaN	20.4636	20.186800000000002	NaN	NaN	NaN	18.773800000000001	5	5	5	481	481	481	17656	0	37253	8698000	21	0	0	2	0	0	0	1	3	0	0	5	0	1	0	3	3	0	0	0
NaN	NaN	NaN	16.5169	NaN	NaN	NaN	17.925599999999999	NaN	NaN	17.1677	17.611799999999999	NaN	NaN	17.575299999999999	18.561499999999999	NaN	NaN	NaN	17.2576	3	3	3	97	97	97	47792	0	3032	3273300	15	1	1	0	0	1	1	0	2	1	0	0	1	0	1	0	3	0	1	0
19.869700000000002	18.085999999999999	18.371400000000001	18.647400000000001	20.0335	NaN	18.604299999999999	17.4819	19.399999999999999	NaN	17.822299999999998	18.286799999999999	19.84	19.240400000000001	17.501100000000001	NaN	20.048500000000001	20.023499999999999	NaN	NaN	3	3	3	143	143	143	35088	0	48399	7629200	23	2	2	1	1	2	1	1	0	1	2	0	1	2	1	0	1	2	2	0
18.622699999999998	21.025700000000001	22.8216	23.9986	NaN	NaN	21.535599999999999	23.8994	NaN	17.664300000000001	23.828199999999999	23.099900000000002	17.363299999999999	17.0428	24.376899999999999	24.252199999999998	18.507000000000001	20.4543	21.423300000000001	23.147400000000001	14	14	12	856	856	856	17369	0	32331	155950000	117	1	2	10	10	1	1	8	12	1	0	13	9	1	0	14	14	1	2	7
NaN	NaN	18.914200000000001	20.472799999999999	NaN	NaN	18.147400000000001	21.763300000000001	NaN	NaN	19.602	21.115200000000002	NaN	NaN	21.127800000000001	21.5411	NaN	NaN	NaN	20.232600000000001	11	9	9	738	669	669	17914	0	24619	17860000	34	0	0	1	2	0	0	1	11	0	0	2	2	0	0	2	9	0	0	1
NaN	NaN	21.119	21.660499999999999	NaN	NaN	20.030799999999999	23.542999999999999	NaN	NaN	22.4512	21.771599999999999	NaN	NaN	23.046500000000002	23.242899999999999	NaN	NaN	20.461600000000001	22.317599999999999	13	13	11	774	774	677	17353	0	24271	60497000	68	0	0	2	6	0	0	0	13	0	0	9	7	0	0	9	12	0	0	0
19.838100000000001	20.4786	21.198399999999999	20.2654	20.7303	19.760899999999999	21.152000000000001	21.301400000000001	NaN	NaN	21.837700000000002	20.728000000000002	21.005199999999999	21.090900000000001	19.239699999999999	21.464500000000001	20.236999999999998	19.853200000000001	20.998699999999999	20.4682	12	12	12	381	381	381	49381	0	10518	58161000	93	2	8	6	4	2	1	9	7	0	1	8	3	4	4	1	10	2	2	3
21.82	20.986599999999999	22.17	21.8645	20.586600000000001	20.342300000000002	22.7788	22.534700000000001	20.1706	20.971499999999999	22.258500000000002	21.331	23.421399999999998	23.7866	20.970099999999999	22.405799999999999	23.120100000000001	21.682300000000001	22.4178	22.4649	22	22	22	327	327	327	998	0	29114	105840000	219	9	11	14	17	1	2	18	12	1	2	13	3	16	20	2	19	15	4	15
18.395299999999999	18.7773	21.932099999999998	20.4861	20.839200000000002	20.9938	21.2729	21.5258	21.100100000000001	20.663900000000002	21.875	19.598600000000001	19.285799999999998	19.636700000000001	20.9786	21.3309	19.465	20.856200000000001	21.064399999999999	21.303799999999999	19	19	17	476	476	437	53108	0	18148	43992000	81	0	1	9	6	1	2	6	10	2	3	10	1	0	1	2	8	2	6	4
21.0031	21.977699999999999	19.535599999999999	20.3306	20.032299999999999	19.9435	20.195	19.650300000000001	NaN	20.822700000000001	19.067900000000002	19.174700000000001	NaN	NaN	NaN	NaN	NaN	18.617599999999999	NaN	NaN	4	4	4	224	224	224	14721	0	25219	35358000	20	2	2	0	0	1	2	2	2	1	2	1	0	0	1	0	0	0	1	0
20.128699999999998	19.560600000000001	18.822800000000001	19.1586	20.025099999999998	20.5321	19.2331	NaN	19.881900000000002	20.380800000000001	NaN	18.864599999999999	NaN	19.2803	NaN	17.7165	NaN	18.271899999999999	NaN	NaN	7	5	5	222	162	162	47295	0	36099	14314000	20	4	2	1	2	1	3	0	0	1	1	1	1	0	0	0	1	0	0	0
19.425999999999998	18.997900000000001	19.119599999999998	19.464200000000002	NaN	NaN	19.2943	20.439299999999999	NaN	NaN	18.653300000000002	19.543299999999999	18.979700000000001	NaN	18.572299999999998	20.0227	NaN	19.248699999999999	NaN	19.948399999999999	5	5	5	172	172	172	52624	0	76533	15774000	38	2	3	2	2	1	1	1	5	0	1	2	2	1	1	1	4	0	2	0
21.618300000000001	21.029699999999998	20.225100000000001	21.597300000000001	21.947399999999998	21.484100000000002	20.734999999999999	21.480899999999998	21.099299999999999	21.682400000000001	20.617599999999999	20.9711	20.007200000000001	20.022300000000001	18.789000000000001	20.6846	20.882999999999999	20.878799999999998	18.953299999999999	21.428699999999999	10	10	10	379	379	379	35562	0	17018	56197000	86	8	6	1	9	3	4	3	6	3	6	3	4	1	0	1	4	3	4	2
20.049800000000001	20.154	19.762799999999999	21.536200000000001	21.5136	20.336099999999998	20.963200000000001	20.834499999999998	22.545400000000001	21.029699999999998	19.765000000000001	21.205300000000001	21.385400000000001	20.968	19.3428	19.649100000000001	22.248100000000001	22.709800000000001	21.423400000000001	20.5124	9	9	9	532	532	532	21932	0	17686	40577000	66	1	2	0	3	1	1	4	5	8	2	2	4	4	2	0	0	8	11	1
25.007100000000001	24.983899999999998	24.603300000000001	25.747399999999999	25.900300000000001	25.392700000000001	24.887599999999999	25.037600000000001	25.751200000000001	25.499600000000001	24.7806	25.5288	25.5243	25.1203	25.076699999999999	24.808499999999999	25.369	25.622299999999999	24.040700000000001	25.259499999999999	14	14	7	701	701	344	17236	0	32331	1036000000	264	15	17	11	22	11	11	11	12	12	11	13	12	11	12	9	15	10	15	9
26.296800000000001	24.876100000000001	24.853100000000001	25.364000000000001	26.670100000000001	26.4236	25.346599999999999	25.1096	26.706800000000001	26.1631	24.851500000000001	25.995699999999999	26.363099999999999	26.042000000000002	23.751100000000001	24.708600000000001	26.336500000000001	25.732099999999999	24.9072	25.343299999999999	15	15	15	448	448	448	44208	0	32331	1175000000	400	25	23	15	19	24	21	18	17	20	17	17	19	18	23	11	15	18	20	14
23.3613	24.187100000000001	21.053000000000001	22.9572	22.6343	23.170999999999999	21.7563	21.0672	23.605699999999999	22.681699999999999	20.921900000000001	22.308700000000002	22.633700000000001	22.277699999999999	19.690100000000001	21.605899999999998	23.241900000000001	23.115200000000002	21.4925	22.329799999999999	9	9	9	237	237	237	28376	0	26854	173030000	85	7	6	4	8	3	3	4	3	4	4	3	4	1	2	1	3	5	3	3
NaN	18.267800000000001	20.979299999999999	21.3645	NaN	NaN	20.668800000000001	23.0107	NaN	NaN	21.523	20.708300000000001	NaN	NaN	22.626899999999999	23.734200000000001	19.4176	20.324100000000001	20.561399999999999	22.8477	18	18	13	472	472	34	40683	0	24918	62285000	98	0	0	8	5	0	0	4	17	0	0	9	1	0	0	8	24	0	3	4
NaN	NaN	18.417400000000001	17.863800000000001	NaN	NaN	18.2959	20.095700000000001	NaN	NaN	19.031700000000001	NaN	NaN	NaN	19.311	19.997800000000002	18.927800000000001	19.072299999999998	NaN	19.593	13	6	6	24	152	152	79918	0	43419	6982100	23	0	0	1	0	0	0	0	7	0	0	2	0	1	0	1	6	0	1	1
24.7499	24.1952	24.205200000000001	24.605799999999999	23.3657	23.4209	24.180900000000001	24.222999999999999	23.265699999999999	24.003799999999998	23.972100000000001	24.330100000000002	24.515999999999998	25.4406	23.7727	25.2454	24.6387	25.258900000000001	23.782699999999998	25.196300000000001	26	26	26	757	757	757	45828	0	32331	628220000	442	24	19	18	30	13	12	18	27	7	19	20	20	22	26	13	35	19	26	13
NaN	15.859400000000001	17.429600000000001	18.1935	NaN	NaN	NaN	20.086400000000001	NaN	NaN	17.697600000000001	17.974799999999998	NaN	NaN	17.216699999999999	20.690999999999999	NaN	NaN	NaN	18.678899999999999	5	5	5	33	33	33	29812	0	35736	5776300	13	0	0	0	1	0	0	0	2	0	0	2	1	0	0	0	5	0	0	0
NaN	18.8277	18.831299999999999	19.052299999999999	NaN	NaN	18.156700000000001	19.147500000000001	NaN	NaN	20.8368	NaN	NaN	NaN	20.1158	18.7758	NaN	NaN	18.258299999999998	16.893599999999999	6	6	6	116	116	116	65748	0	398	8602700	16	0	1	2	1	0	0	1	3	0	0	5	0	0	0	2	1	0	0	0
25.5715	25.0169	22.424199999999999	24.332599999999999	23.5092	26.1919	22.6569	24.0503	21.6754	24.796299999999999	21.891300000000001	23.5426	18.984300000000001	18.236499999999999	16.974399999999999	22.953399999999998	16.835999999999999	20.264099999999999	20.347999999999999	23.389700000000001	26	26	26	609	609	609	52566	0	32331	525160000	303	32	25	15	25	15	33	15	22	2	24	12	14	0	0	0	18	0	2	2
25.55	25.081800000000001	24.906300000000002	25.493500000000001	26.092500000000001	26.140499999999999	24.888300000000001	24.637499999999999	25.1648	26.021799999999999	24.272300000000001	25.188600000000001	23.6326	24.441099999999999	24.0959	24.5749	23.8157	24.136900000000001	24.7576	24.849900000000002	19	16	10	684	623	462	35405	0	32331	869660000	327	18	19	16	20	18	15	17	17	14	18	12	17	9	15	12	15	13	14	11
18.4739	18.9541	19.685400000000001	19.341899999999999	NaN	NaN	18.111899999999999	20.0824	NaN	NaN	20.868400000000001	19.4833	NaN	NaN	20.491700000000002	19.802600000000002	NaN	18.1187	18.8781	19.226299999999998	12	5	5	475	273	273	34893	0	61423	12652000	21	1	0	6	0	0	0	1	3	0	0	5	1	0	0	2	1	0	0	0
25.875399999999999	26.7286	25.9618	27.1782	27.5472	27.6525	26.1782	26.712800000000001	27.105499999999999	27.876000000000001	25.807200000000002	27.5548	27.555599999999998	27.4801	26.112400000000001	26.9404	26.7089	26.831	26.1553	26.905000000000001	20	20	16	652	652	522	34491	0	32331	2732600000	556	23	31	21	35	21	28	21	27	24	27	22	27	29	32	24	32	19	28	20
20.089500000000001	19.3492	NaN	19.4941	20.0871	20.083600000000001	NaN	19.214200000000002	20.045300000000001	20.372299999999999	18.2453	20.6264	19.507400000000001	19.792999999999999	17.133199999999999	18.9756	20.177600000000002	19.6983	NaN	18.919499999999999	3	3	3	133	133	133	34656	0	50525	24514000	35	2	4	1	3	2	2	1	2	1	2	1	2	1	2	0	2	2	2	0
23.050799999999999	22.737500000000001	25.9785	24.6341	22.738900000000001	23.456600000000002	26.1587	25.906099999999999	23.513200000000001	24.430800000000001	25.4817	24.677	24.452100000000002	24.1831	23.752199999999998	25.275300000000001	24.4711	24.536200000000001	24.8675	25.733799999999999	23	23	23	615	615	615	50493	0	32331	652530000	408	12	11	34	22	7	12	32	30	9	14	35	17	17	14	13	33	13	17	23
19.7471	21.916599999999999	18.787600000000001	20.295999999999999	19.826899999999998	19.511399999999998	19.979500000000002	NaN	20.049900000000001	19.259699999999999	18.489599999999999	19.1492	19.613099999999999	19.4358	20.405100000000001	18.496600000000001	19.8552	18.721599999999999	NaN	NaN	6	6	6	127	127	127	69208	0	11417	34862000	33	2	4	0	1	2	2	1	2	2	2	0	2	1	1	2	0	2	1	0
21.701599999999999	24.000800000000002	20.277200000000001	21.3264	20.740600000000001	22.357500000000002	21.355499999999999	19.760100000000001	21.2836	21.553000000000001	20.279299999999999	19.913799999999998	21.5122	21.2745	20.8385	NaN	22.462399999999999	21.7941	21.510200000000001	NaN	6	6	4	421	421	298	11515	0	36277	142960000	38	2	3	1	3	0	3	3	3	1	1	2	2	1	2	1	1	2	2	2
23.1845	25.2165	20.852699999999999	22.6204	22.9832	23.824000000000002	21.973299999999998	22.025500000000001	22.1904	23.178899999999999	19.727399999999999	21.183	19.2851	NaN	NaN	17.9541	NaN	18.955200000000001	NaN	18.9298	10	3	3	309	119	119	35063	0	62508	234000000	53	4	4	4	4	4	4	3	3	3	5	3	2	1	1	0	1	0	2	0
16.805099999999999	15.6418	17.615500000000001	NaN	NaN	NaN	17.6417	17.667300000000001	NaN	NaN	18.0899	16.300899999999999	NaN	NaN	17.706900000000001	NaN	NaN	NaN	NaN	16.783000000000001	3	3	3	324	324	324	14495	0	47757	2348600	13	1	0	3	0	0	0	1	2	0	0	2	0	0	0	1	1	0	0	1
NaN	NaN	18.747699999999998	17.759	NaN	NaN	18.891400000000001	18.6402	NaN	NaN	18.428899999999999	NaN	NaN	NaN	18.1724	19.177700000000002	17.6751	18.366700000000002	18.943100000000001	18.2422	5	5	5	241	241	241	27139	0	32599	5993500	14	0	0	2	0	0	0	2	2	0	0	1	0	0	0	1	2	0	1	2
17.924700000000001	17.985600000000002	18.6662	18.407299999999999	NaN	NaN	18.186900000000001	18.792300000000001	NaN	NaN	18.837800000000001	18.7621	NaN	NaN	NaN	20.0852	NaN	NaN	18.061800000000002	19.416	9	9	9	389	389	389	4462	0	69675	7662300	24	0	2	2	1	0	0	1	4	0	0	1	0	0	0	0	7	0	0	0
NaN	NaN	19.295999999999999	NaN	NaN	NaN	19.077300000000001	17.232600000000001	NaN	NaN	18.371600000000001	NaN	NaN	NaN	NaN	17.404299999999999	NaN	NaN	19.596699999999998	17.1173	4	4	4	175	175	175	23644	0	86168	3228900	13	0	0	3	0	0	0	3	0	0	0	2	0	0	0	0	2	0	0	2
NaN	NaN	NaN	18.538499999999999	NaN	NaN	NaN	19.265899999999998	NaN	NaN	NaN	NaN	18.8003	NaN	NaN	20.38	NaN	NaN	NaN	18.921700000000001	5	5	5	23	23	23	4161	0	30343	4153800	9	0	0	0	0	0	0	0	2	0	0	1	0	0	0	1	5	0	0	0
23.421900000000001	24.630099999999999	24.564399999999999	26.128399999999999	23.7959	25.7683	24.485099999999999	25.692499999999999	23.682200000000002	25.494399999999999	23.881399999999999	26.6922	24.119499999999999	24.559799999999999	23.561499999999999	26.2212	23.042999999999999	24.048100000000002	24.087599999999998	26.419	18	18	18	773	773	773	37801	0	32331	1008800000	430	16	25	20	28	10	25	19	28	8	24	17	27	18	12	13	31	11	17	13
NaN	NaN	20.228300000000001	17.606100000000001	19.6645	18.856100000000001	20.157	19.731400000000001	19.7103	NaN	20.3215	18.5229	NaN	19.024000000000001	20.355699999999999	19.503900000000002	19.726199999999999	20.8505	20.452100000000002	19.889299999999999	12	12	3	392	392	117	50959	0	98221	17645000	43	0	1	4	2	1	0	6	3	0	0	7	0	0	0	3	4	1	2	2
NaN	19.939800000000002	NaN	19.363800000000001	19.1386	NaN	18.1342	18.1874	19.517700000000001	NaN	NaN	18.527799999999999	19.048999999999999	18.718800000000002	NaN	NaN	19.671900000000001	19.273	NaN	NaN	2	2	2	108	108	108	42095	0	13653	9826200	11	2	2	0	0	0	0	2	0	0	0	0	0	1	1	0	0	1	1	0
NaN	18.209	18.0153	18.701000000000001	NaN	NaN	18.0154	20.116800000000001	NaN	NaN	18.0916	18.943300000000001	NaN	NaN	NaN	NaN	NaN	NaN	NaN	18.5837	4	4	4	252	252	252	31139	0	30329	7584700	15	0	4	1	2	0	0	1	3	0	0	0	1	0	0	0	1	0	0	0
24.974499999999999	26.287199999999999	26.2151	26.675899999999999	24.410799999999998	24.941299999999998	25.9206	26.5595	24.645199999999999	25.2577	26.021899999999999	26.327999999999999	25.4937	25.640899999999998	25.003399999999999	26.340900000000001	25.479900000000001	25.879000000000001	25.025400000000001	26.896000000000001	50	50	40	708	708	613	84724	0	32331	2254600000	823	32	57	46	51	13	28	41	54	14	29	47	47	30	43	28	54	27	43	32
20.229900000000001	19.250699999999998	18.1221	19.210699999999999	NaN	18.804400000000001	17.892900000000001	19.104199999999999	NaN	19.5228	17.644600000000001	19.255400000000002	NaN	18.900700000000001	NaN	17.813099999999999	18.323499999999999	19.6602	17.935300000000002	18.4297	4	4	4	34	34	34	13186	0	9006	11277000	30	4	4	1	2	1	1	0	2	1	2	0	1	0	1	0	1	1	2	1
21.6647	20.527899999999999	20.321899999999999	19.914300000000001	21.546199999999999	21.649000000000001	20.6371	21.299099999999999	21.976199999999999	21.4102	20.122499999999999	21.4328	20.920500000000001	20.82	18.765899999999998	19.809200000000001	20.6874	20.113800000000001	20.188600000000001	19.652699999999999	6	6	6	232	232	232	49434	0	82919	52052000	65	6	4	4	2	3	2	5	3	5	3	2	2	4	3	0	2	2	3	1
18.114799999999999	17.5989	19.826499999999999	18.763100000000001	NaN	NaN	20.6325	21.364799999999999	NaN	19.0641	20.572099999999999	19.846499999999999	19.785799999999998	19.140599999999999	20.480399999999999	21.267299999999999	19.9969	20.318200000000001	21.503699999999998	19.961600000000001	8	8	7	416	416	39	29461	0	63104	20260000	40	0	1	3	1	0	0	5	5	0	0	4	1	0	1	3	6	1	2	3
17.978100000000001	18.865500000000001	18.6647	17.682600000000001	NaN	NaN	18.446300000000001	17.758099999999999	NaN	NaN	18.759499999999999	NaN	NaN	18.042999999999999	18.0106	18.868300000000001	NaN	NaN	NaN	NaN	13	5	5	427	232	232	38453	0	33561	6721400	12	1	1	2	0	0	0	0	1	0	0	4	0	0	0	0	2	0	0	0
21.7576	19.6462	20.598600000000001	19.991800000000001	21.637899999999998	21.008800000000001	20.6067	19.450099999999999	21.4528	21.185500000000001	NaN	20.9849	20.604600000000001	20.272400000000001	NaN	NaN	21.074200000000001	19.9175	19.990100000000002	19.9816	3	3	3	245	245	245	29115	0	41175	31326000	40	3	3	2	2	2	1	2	2	2	2	1	2	2	3	0	1	2	2	1
19.876200000000001	20.228300000000001	17.210699999999999	18.363600000000002	18.6751	18.752600000000001	NaN	18.183299999999999	18.863399999999999	18.6553	NaN	18.2014	17.7105	18.119	NaN	NaN	NaN	NaN	NaN	NaN	3	3	3	23	23	23	16495	0	40029	9100900	16	3	3	0	1	1	1	0	0	1	1	0	1	1	0	0	0	0	0	0
24.107500000000002	22.768000000000001	23.821200000000001	24.481100000000001	24.357299999999999	25.030799999999999	24.232900000000001	24.759	24.698	24.626200000000001	23.662299999999998	24.774000000000001	23.363099999999999	23.397500000000001	23.2684	24.649000000000001	23.6875	23.7682	23.6111	24.661999999999999	16	14	14	596	538	538	37287	0	32331	437940000	365	18	23	16	25	15	19	19	24	12	19	18	21	11	14	11	18	12	17	14
22.317699999999999	22.2241	19.636600000000001	19.0976	18.979700000000001	21.533999999999999	20.161300000000001	19.6846	NaN	20.346599999999999	19.878900000000002	19.318300000000001	NaN	NaN	17.877199999999998	18.820399999999999	NaN	NaN	20.324999999999999	18.235800000000001	14	12	12	296	283	283	83112	0	12382	45884000	42	10	10	2	1	0	1	2	1	0	1	2	1	0	0	0	0	0	0	2
NaN	18.112100000000002	21.8948	20.588999999999999	NaN	NaN	19.903300000000002	22.053100000000001	NaN	NaN	24.413599999999999	20.310099999999998	19.481400000000001	NaN	24.273199999999999	21.5776	NaN	18.941400000000002	21.5578	20.537299999999998	14	14	14	855	855	855	27183	0	32331	77499000	75	0	1	9	4	0	0	2	9	0	0	14	2	0	0	16	7	0	1	4
18.954699999999999	19.338999999999999	NaN	17.546800000000001	19.385400000000001	NaN	NaN	NaN	NaN	NaN	16.598600000000001	17.3248	18.7211	NaN	NaN	NaN	17.782	NaN	NaN	NaN	3	3	3	106	106	106	26188	0	22686	5489200	18	3	2	0	1	2	2	0	0	1	1	0	0	2	0	0	0	2	0	0
18.270299999999999	20.286799999999999	18.6143	19.854500000000002	NaN	NaN	18.463000000000001	19.667200000000001	NaN	NaN	18.6721	19.291399999999999	NaN	18.5289	NaN	18.633800000000001	NaN	18.497800000000002	NaN	18.207999999999998	10	8	8	132	113	113	93557	0	13185	15378000	22	1	6	0	3	0	0	0	1	0	1	0	1	0	0	0	2	0	1	0
19.1233	18.4057	19.338999999999999	19.0825	19.0746	19.000299999999999	19.7882	20.032	19.7653	19.240400000000001	19.073699999999999	20.236799999999999	NaN	NaN	NaN	18.528099999999998	NaN	18.235700000000001	NaN	19.042899999999999	8	8	8	10	10	10	10636	0	1157	13572000	48	5	5	5	4	0	1	5	2	1	2	1	4	0	0	0	2	0	0	1
18.157699999999998	19.6694	17.899100000000001	18.643999999999998	NaN	18.915700000000001	NaN	18.644200000000001	NaN	NaN	17.939299999999999	NaN	NaN	18.758600000000001	NaN	19.009899999999998	18.9223	18.724699999999999	NaN	17.8489	34	5	4	533	123	101	70778	0	88963	9698400	22	3	3	0	2	0	0	0	2	0	1	0	0	1	2	0	1	1	3	0
18.081299999999999	20.781500000000001	16.043299999999999	21.1755	21.2742	NaN	17.413699999999999	20.793800000000001	22.468800000000002	22.101099999999999	NaN	20.9984	21.715499999999999	21.601400000000002	NaN	NaN	20.071400000000001	21.241399999999999	NaN	18.574200000000001	3	3	3	79	79	79	49237	0	21014	27389000	31	1	2	0	2	2	1	0	2	3	3	1	2	2	2	1	1	1	2	0
19.211300000000001	21.407399999999999	NaN	21.497199999999999	20.092199999999998	19.185600000000001	18.7712	20.1494	20.397200000000002	19.5565	18.43	20.074300000000001	20.476400000000002	19.659199999999998	19.938600000000001	19.5336	21.276700000000002	20.668800000000001	NaN	20.6053	8	8	8	431	431	431	27023	0	12402	39730000	33	1	4	0	3	0	0	0	2	1	0	0	1	3	1	1	1	5	3	0
NaN	21.413699999999999	23.3384	24.4833	NaN	NaN	22.564	23.055599999999998	NaN	NaN	23.6051	22.4208	NaN	17.042100000000001	23.452400000000001	24.357800000000001	NaN	16.788399999999999	22.924800000000001	23.337800000000001	12	12	12	544	544	544	24863	0	20692	158460000	113	0	2	11	11	0	0	9	10	0	0	12	7	0	0	10	17	0	0	11
24.2605	25.4419	25.8901	26.1281	24.023499999999999	24.552	26.0136	25.8492	24.0123	24.648700000000002	25.476099999999999	25.1083	25.131900000000002	25.174399999999999	25.178899999999999	26.0655	24.7392	25.273	25.019500000000001	26.2272	28	28	25	565	565	544	61039	0	32331	1250500000	395	22	24	25	28	7	14	17	28	7	9	21	18	13	16	16	23	15	19	18
NaN	NaN	18.291399999999999	18.5075	NaN	NaN	18.464200000000002	19.062799999999999	NaN	NaN	19.4634	NaN	NaN	NaN	NaN	19.099499999999999	NaN	18.595600000000001	18.3034	19.8889	5	5	5	12	12	12	67214	0	46171	5632100	18	0	0	1	2	0	0	1	3	0	0	2	0	0	0	0	3	0	2	0
21.750699999999998	21.910499999999999	20.251200000000001	21.144200000000001	20.8626	21.1556	19.6797	19.900400000000001	20.8994	20.725300000000001	19.915800000000001	20.974399999999999	20.914999999999999	21.302299999999999	18.8127	19.253399999999999	21.536999999999999	21.505600000000001	17.913	20.093800000000002	12	12	12	466	466	466	37695	0	32331	62985000	83	6	12	4	5	2	6	2	4	2	4	3	2	2	5	1	1	5	3	0
NaN	NaN	19.677499999999998	18.554099999999998	NaN	NaN	19.088699999999999	18.9544	NaN	NaN	20.227599999999999	18.409700000000001	NaN	NaN	19.631699999999999	20.0152	NaN	19.103400000000001	19.0533	20.232500000000002	7	5	5	361	289	289	28219	0	31468	9970400	17	0	0	3	0	0	0	1	1	0	0	5	0	0	0	2	3	0	0	0
19.651	19.639700000000001	19.579499999999999	19.847200000000001	19.3672	19.767099999999999	18.977799999999998	19.712599999999998	NaN	20.4422	18.500599999999999	19.840399999999999	19.188700000000001	19.058800000000002	NaN	19.540900000000001	18.885899999999999	19.423200000000001	NaN	20.365500000000001	7	7	7	15	15	15	6914	0	66093	19387000	53	7	8	1	5	0	1	4	4	0	4	1	3	0	1	0	2	0	3	0
NaN	18.7059	22.026599999999998	20.017900000000001	19.052	NaN	21.7256	21.879300000000001	NaN	18.8904	22.898800000000001	19.459900000000001	19.760200000000001	NaN	21.665299999999998	21.213200000000001	20.713000000000001	20.6358	20.896699999999999	20.713000000000001	15	15	13	52	52	52	38627	0	15312	43121000	66	0	0	12	2	0	0	8	10	0	0	12	0	0	0	4	6	1	2	6
21.8538	20.698499999999999	23.820900000000002	22.453800000000001	23.325399999999998	23.106300000000001	23.624199999999998	23.9236	22.902200000000001	22.886199999999999	24.0609	22.801100000000002	22.053000000000001	21.682500000000001	22.847100000000001	23.4406	23.023	23.312000000000001	23.069800000000001	23.293099999999999	32	32	25	677	677	60	51818	0	32331	189270000	286	7	7	25	17	7	11	21	24	6	10	23	12	6	4	12	22	7	20	12
18.965199999999999	17.406099999999999	NaN	NaN	NaN	18.511399999999998	NaN	NaN	NaN	18.235600000000002	NaN	18.0105	NaN	NaN	NaN	NaN	NaN	19.795200000000001	NaN	NaN	3	3	2	192	192	165	29218	0	23455	3485200	9	0	2	0	0	0	0	0	0	0	0	0	0	0	1	0	0	0	2	0
21.733799999999999	NaN	NaN	20.836099999999998	20.2043	20.579699999999999	21.3642	20.628499999999999	22.575800000000001	20.9787	21.438199999999998	21.371300000000002	NaN	21.4039	22.086099999999998	21.033999999999999	NaN	21.5395	20.1478	21.116700000000002	3	3	3	364	364	364	15341	0	34537	48516000	36	2	2	1	3	1	0	2	1	2	1	1	3	0	2	2	3	3	3	1
24.182300000000001	24.095400000000001	22.321100000000001	23.502500000000001	24.441800000000001	23.958600000000001	23.019300000000001	21.849299999999999	24.340299999999999	23.7715	22.427900000000001	23.8292	23.353000000000002	23.470199999999998	21.770099999999999	22.176400000000001	22.937100000000001	23.526399999999999	20.703499999999998	22.506	6	6	6	581	581	581	13275	0	23964	270140000	97	6	9	5	5	5	5	4	2	5	5	4	3	5	7	5	1	5	6	2
24.880800000000001	23.293600000000001	24.0686	24.640899999999998	24.859200000000001	24.847200000000001	24.4771	24.0383	24.951599999999999	24.699000000000002	23.734200000000001	24.786899999999999	24.7546	24.4236	23.474799999999998	23.908200000000001	25.100899999999999	24.802399999999999	23.2728	24.689599999999999	11	11	11	431	431	431	43128	0	27524	483460000	249	15	13	11	12	10	12	13	13	9	10	10	16	12	10	10	11	15	14	8
20.4754	20.0091	19.6265	20.502800000000001	20.089400000000001	20.8125	18.863099999999999	20.6646	19.880600000000001	20.287099999999999	18.869800000000001	20.7273	NaN	18.743500000000001	18.423500000000001	20.4666	NaN	19.662800000000001	NaN	20.383299999999998	9	9	9	404	404	404	34362	0	10202	35770000	57	5	7	2	8	1	2	0	5	0	1	0	5	0	0	0	6	0	4	0
18.934899999999999	18.4588	17.214300000000001	18.269200000000001	18.3553	20.056799999999999	18.333300000000001	18.338000000000001	NaN	18.055599999999998	NaN	18.022400000000001	NaN	NaN	NaN	18.777000000000001	NaN	NaN	NaN	NaN	3	3	3	219	219	219	2156	0	20313	9112800	13	1	3	1	2	0	2	1	1	0	0	0	0	0	0	0	0	0	0	0
19.149899999999999	20.383099999999999	20.1691	19.663499999999999	NaN	NaN	20.015799999999999	18.673500000000001	NaN	NaN	20.23	18.527699999999999	19.213200000000001	19.175000000000001	18.421099999999999	19.049900000000001	NaN	18.771100000000001	NaN	19.314299999999999	8	8	8	253	253	253	42633	0	52576	19031000	36	2	4	4	3	1	0	2	1	0	1	5	1	1	1	1	2	0	1	0
NaN	NaN	19.613399999999999	NaN	NaN	NaN	19.742899999999999	19.296500000000002	NaN	NaN	19.098500000000001	17.660499999999999	NaN	NaN	NaN	18.4023	NaN	NaN	17.834900000000001	NaN	3	3	3	147	147	147	28866	0	22341	4446000	11	0	0	2	0	0	0	2	3	0	0	2	1	0	0	0	1	0	0	0
22.148499999999999	20.370699999999999	24.2821	22.892900000000001	20.779599999999999	21.212800000000001	24.1357	24.1493	21.654900000000001	21.7684	23.841200000000001	22.913	23.589400000000001	21.781300000000002	22.7469	24.161999999999999	22.567900000000002	22.814800000000002	22.9419	23.640999999999998	28	28	28	674	674	674	62436	0	32331	211980000	313	14	10	32	20	1	3	25	31	3	5	29	13	18	5	10	25	11	14	14
21.615300000000001	20.553699999999999	19.488600000000002	20.387699999999999	20.749500000000001	20.264299999999999	19.1524	18.7498	21.156600000000001	19.9574	18.384699999999999	19.2316	20.667200000000001	19.9343	NaN	NaN	20.907800000000002	20.143799999999999	NaN	18.756699999999999	8	8	6	237	237	198	50601	0	72033	27591000	42	7	5	1	3	2	2	1	1	3	1	0	1	3	1	0	0	4	1	0
22.876200000000001	23.802900000000001	21.911799999999999	22.812899999999999	23.500299999999999	22.616900000000001	22.257200000000001	22.174099999999999	23.573499999999999	22.891400000000001	22.186399999999999	22.3933	23.8386	23.004200000000001	21.847000000000001	22.254200000000001	24.085699999999999	23.906199999999998	22.2392	22.752800000000001	28	28	27	46	46	435	65694	0	31278	183300000	195	6	11	9	11	6	4	10	12	6	5	13	8	8	5	6	10	16	16	8
23.8324	24.75	24.5885	24.549299999999999	24.071999999999999	23.7516	24.402899999999999	24.832599999999999	24.1008	24.098700000000001	24.712499999999999	24.389600000000002	24.602599999999999	24.686199999999999	24.6386	25.3551	23.981100000000001	24.2027	24.606200000000001	24.3307	40	40	9	521	521	123	77141	0	32331	752300000	430	22	32	31	23	8	8	27	29	11	15	24	15	17	22	16	30	14	15	16
23.380299999999998	24.616599999999998	22.5808	24.3002	21.867999999999999	23.3185	22.416499999999999	23.8887	22.019500000000001	22.666	22.772099999999998	24.0383	22.4788	22.878699999999998	21.778700000000001	23.686599999999999	22.2974	22.939399999999999	20.8767	24.145099999999999	19	18	14	467	449	357	56373	0	32331	359510000	225	13	16	12	15	8	9	10	15	3	9	12	14	7	9	4	17	8	8	1
20.024899999999999	22.805	18.659199999999998	20.2485	NaN	21.1037	18.304099999999998	18.5566	NaN	19.956700000000001	17.603100000000001	20.241399999999999	NaN	NaN	NaN	19.568000000000001	NaN	NaN	NaN	NaN	8	8	8	328	328	328	33983	0	70763	42309000	27	2	7	0	5	0	3	0	0	0	2	0	0	0	0	0	0	0	0	0
23.062899999999999	23.9651	22.9892	22.864999999999998	21.270099999999999	21.4192	23.275300000000001	22.213100000000001	21.302299999999999	21.574100000000001	22.745000000000001	21.610399999999998	21.961099999999998	21.990500000000001	22.232500000000002	22.7804	22.645299999999999	22.560199999999998	22.749300000000002	22.9785	10	10	10	285	285	285	43085	0	26458	229640000	136	6	10	13	7	2	4	9	6	2	2	8	5	5	3	4	8	9	6	6
22.989599999999999	22.104500000000002	21.229099999999999	21.6279	22.831600000000002	22.4239	21.927	20.576499999999999	22.149799999999999	21.389900000000001	20.540900000000001	20.993600000000001	22.009899999999998	22.235199999999999	19.977799999999998	21.558299999999999	21.909199999999998	21.363099999999999	20.8857	21.0412	18	18	18	478	478	478	51047	0	3224	119710000	154	15	15	4	10	7	13	6	7	4	7	3	4	4	9	1	8	4	4	2
18.702500000000001	19.267499999999998	19.648299999999999	19.289300000000001	NaN	NaN	19.383400000000002	19.873000000000001	NaN	NaN	18.920400000000001	18.637	19.075299999999999	NaN	18.7227	19.432500000000001	NaN	NaN	NaN	19.287500000000001	6	6	6	168	168	168	53092	0	62826	12172000	36	1	5	3	3	0	0	2	5	0	0	2	1	1	0	1	6	0	0	0
17.5489	19.951599999999999	21.493600000000001	21.182200000000002	NaN	NaN	21.526199999999999	21.9284	20.124500000000001	20.170200000000001	22.8626	20.485700000000001	21.186699999999998	19.231400000000001	23.2849	23.303000000000001	20.729700000000001	21.125299999999999	20.4069	22.0486	7	7	7	733	733	733	1196	0	75949	69851000	91	0	3	7	5	0	0	6	9	1	2	8	3	3	1	7	10	4	6	4
17.9404	NaN	NaN	NaN	18.428100000000001	NaN	19.197600000000001	18.516999999999999	18.793199999999999	18.5931	19.312200000000001	NaN	NaN	NaN	NaN	18.941800000000001	18.3889	18.599900000000002	NaN	NaN	2	2	2	106	106	106	11419	0	40964	5584300	9	0	0	1	0	0	0	1	0	0	0	2	0	0	0	0	1	1	0	1
18.365300000000001	17.666899999999998	19.601299999999998	18.277699999999999	NaN	NaN	19.388400000000001	19.988800000000001	NaN	NaN	20.168299999999999	NaN	NaN	NaN	NaN	19.777100000000001	NaN	18.393999999999998	19.518999999999998	19.9133	6	6	6	297	297	297	42559	0	55954	12344000	33	1	5	3	3	0	0	2	4	0	0	2	0	0	0	2	3	0	1	0
NaN	NaN	NaN	17.811900000000001	NaN	NaN	18.616499999999998	20.4651	NaN	NaN	18.882200000000001	18.347899999999999	NaN	NaN	18.440300000000001	20.0871	NaN	NaN	NaN	19.409400000000002	6	6	6	347	347	347	27598	0	42367	5756000	14	0	0	0	1	0	0	0	5	0	0	0	0	0	0	0	5	0	0	0
22.862200000000001	21.8172	22.275700000000001	22.059699999999999	22.626000000000001	23.566299999999998	22.375800000000002	22.410799999999998	22.407399999999999	23.405899999999999	21.1371	22.9955	21.619700000000002	21.056000000000001	NaN	19.978000000000002	22.3232	22.415299999999998	NaN	21.6492	2	2	2	194	194	194	25793	0	42668	117330000	52	4	3	2	2	2	4	6	2	2	3	2	1	3	2	1	2	2	4	1
NaN	17.790600000000001	18.8004	NaN	NaN	NaN	17.896100000000001	NaN	NaN	NaN	19.228300000000001	NaN	NaN	NaN	18.533100000000001	18.114999999999998	NaN	NaN	18.2925	NaN	3	3	3	66	66	66	61955	0	43686	4223500	10	0	0	2	0	0	0	0	1	0	0	3	0	0	0	0	2	0	0	2
NaN	21.7469	NaN	23.089099999999998	18.588699999999999	23.378399999999999	19.034099999999999	23.037299999999998	18.8797	23.9223	19.297000000000001	24.302199999999999	20.700099999999999	21.863299999999999	21.958300000000001	24.279399999999999	17.9068	22.596299999999999	20.447099999999999	23.029599999999999	8	8	8	608	608	608	22372	0	2791	159650000	110	1	9	2	5	1	11	2	8	0	9	2	12	3	4	5	10	0	10	1
20.0398	NaN	NaN	21.425999999999998	21.955400000000001	21.943100000000001	NaN	20.000299999999999	21.8858	20.584399999999999	NaN	20.353300000000001	20.866700000000002	NaN	NaN	NaN	20.685400000000001	20.049800000000001	NaN	NaN	3	3	3	474	474	474	63118	0	20142	24711000	24	3	2	0	3	1	2	0	1	3	1	0	2	2	1	0	0	1	1	0
20.430099999999999	19.537299999999998	18.9712	19.337599999999998	NaN	19.427099999999999	18.9039	19.735900000000001	NaN	18.378900000000002	19.037299999999998	19.0441	NaN	NaN	NaN	20.266500000000001	NaN	18.8904	NaN	20.0198	10	10	8	221	221	189	68526	0	71465	17442000	30	6	4	1	2	0	1	1	3	0	0	1	1	0	0	0	3	0	0	0
21.351600000000001	21.879000000000001	21.8657	22.7944	21.654299999999999	22.493200000000002	22.356100000000001	22.555	23.4786	23.140899999999998	22.170999999999999	22.506499999999999	22.2529	20.992000000000001	22.8889	23.4543	22.7149	22.8673	21.754999999999999	22.6557	13	13	11	749	749	643	2452	0	32331	147840000	140	3	9	5	11	3	4	7	15	6	8	6	7	3	2	7	12	6	7	1
19.9312	18.735399999999998	20.477799999999998	17.485700000000001	NaN	NaN	20.5124	17.7789	NaN	NaN	18.9222	19.611799999999999	19.004899999999999	18.478200000000001	NaN	19.677800000000001	18.781400000000001	18.298500000000001	20.5382	20.6736	6	6	6	451	451	451	33737	0	4229	13699000	26	2	1	3	0	0	0	4	0	0	0	1	1	1	0	0	7	0	1	1
27.7257	26.699100000000001	27.543199999999999	27.952200000000001	27.576899999999998	27.146000000000001	27.625399999999999	27.6922	27.8962	26.92	27.564299999999999	28.2074	27.0929	26.9267	27.538599999999999	27.435700000000001	28.136700000000001	27.788699999999999	27.8809	28.374600000000001	29	29	29	808	808	808	27008	0	32331	5003100000	756	40	33	35	42	34	27	36	40	32	31	38	41	31	33	32	39	41	35	35
17.738800000000001	20.419899999999998	22.732299999999999	22.188400000000001	NaN	19.397300000000001	22.5501	24.151199999999999	NaN	18.157299999999999	23.950900000000001	22.3447	20.4894	19.906199999999998	23.543800000000001	24.093800000000002	21.305900000000001	22.045300000000001	22.304400000000001	23.565999999999999	40	40	24	59	59	404	10715	0	32331	146680000	202	0	1	18	11	0	0	16	30	0	0	31	4	0	1	19	35	2	3	7
NaN	NaN	17.508700000000001	16.924399999999999	NaN	NaN	17.270399999999999	19.032699999999998	NaN	NaN	17.395700000000001	17.298400000000001	NaN	NaN	NaN	18.495200000000001	NaN	NaN	NaN	18.164200000000001	4	4	4	116	116	116	50634	0	28627	2426000	12	0	0	1	0	0	0	0	4	0	0	1	0	0	0	0	3	0	0	1
21.5425	22.075199999999999	21.539300000000001	21.834099999999999	20.2852	20.603899999999999	21.4023	21.2805	20.895900000000001	21.113	20.991800000000001	21.342199999999998	21.131900000000002	20.477799999999998	21.258900000000001	21.4009	20.651800000000001	21.179200000000002	20.584499999999998	21.4724	11	11	11	28	28	28	53952	0	12728	76051000	104	10	7	7	6	1	1	6	5	1	1	8	6	4	1	6	8	2	6	1
20.568300000000001	18.991399999999999	20.7197	20.532	21.254300000000001	21.057200000000002	20.729399999999998	21.6281	21.198699999999999	21.438700000000001	20.3035	NaN	21.628299999999999	20.730399999999999	21.269600000000001	22.1829	21.084900000000001	21.229199999999999	20.319199999999999	20.921700000000001	2	2	2	50	50	50	10813	0	34199	45267000	73	4	4	3	5	3	4	6	4	4	1	4	2	5	4	2	3	3	3	2
18.335000000000001	18.4894	19.379100000000001	19.081700000000001	NaN	NaN	19.290099999999999	19.558599999999998	NaN	NaN	18.898800000000001	18.930499999999999	NaN	18.872900000000001	NaN	18.808800000000002	NaN	18.6099	18.562799999999999	19.187100000000001	8	8	8	129	129	129	68167	0	48841	10567000	17	0	3	2	1	0	0	2	2	0	0	2	0	0	0	0	0	0	0	0
18.243400000000001	19.617599999999999	20.058299999999999	20.696000000000002	NaN	NaN	20.4573	20.015899999999998	NaN	NaN	19.5916	19.054500000000001	NaN	NaN	NaN	19.4057	NaN	NaN	NaN	19.9559	9	9	9	193	193	193	80481	0	64432	16619000	31	0	3	3	7	0	0	5	3	0	0	2	0	0	0	0	1	0	0	0
NaN	19.329499999999999	19.5641	18.251999999999999	NaN	NaN	19.582100000000001	19.7746	NaN	NaN	19.5871	18.919	NaN	NaN	20.560300000000002	20.566800000000001	NaN	18.872699999999998	19.293299999999999	19.522400000000001	8	8	8	407	407	407	27318	0	52098	11244000	30	0	0	4	0	0	0	4	5	0	0	2	0	0	0	4	5	0	1	0
24.831299999999999	24.4879	22.4237	23.655000000000001	25.0885	24.498100000000001	23.280200000000001	22.166	24.6008	24.3703	22.1617	22.2302	22.207899999999999	23.086400000000001	NaN	22.391999999999999	22.849	23.111499999999999	21.897400000000001	22.712199999999999	17	15	15	545	526	526	55293	0	32331	342380000	206	21	13	8	12	12	14	11	8	9	14	7	7	5	7	0	8	7	9	5
NaN	19.034600000000001	NaN	18.848700000000001	NaN	NaN	NaN	19.5352	NaN	NaN	NaN	NaN	NaN	NaN	18.604700000000001	19.470099999999999	NaN	NaN	NaN	18.817499999999999	2	2	2	156	156	156	1934	0	31141	9410000	9	0	0	1	1	0	0	0	1	0	1	0	0	1	0	0	2	0	0	0
25.200299999999999	24.993600000000001	23.312899999999999	25.020600000000002	25.036899999999999	24.9236	23.624199999999998	24.281400000000001	25.401599999999998	25.059699999999999	23.1036	25.1511	25.3096	24.731400000000001	23.366399999999999	23.731400000000001	25.065999999999999	25.2149	22.947600000000001	24.726299999999998	13	13	13	271	271	271	3498	0	32331	717890000	325	20	19	11	17	17	18	14	13	16	14	14	13	16	18	8	15	18	16	11
NaN	NaN	17.6434	17.917999999999999	NaN	NaN	NaN	18.525099999999998	NaN	NaN	NaN	NaN	NaN	NaN	NaN	18.997900000000001	NaN	NaN	NaN	18.186399999999999	13	4	4	191	6	6	11018	0	27781	1983400	7	0	0	0	0	0	0	0	1	0	0	0	0	0	0	0	4	0	0	0
21.365200000000002	21.713699999999999	20.6525	21.1602	20.1632	20.358599999999999	20.391999999999999	20.509599999999999	20.163499999999999	20.665600000000001	20.174900000000001	21.352699999999999	20.709900000000001	21.229099999999999	19.968299999999999	20.796700000000001	19.981200000000001	21.360600000000002	20.183499999999999	21.851400000000002	10	10	10	174	174	174	60881	0	10529	56162000	76	6	7	4	6	1	2	2	3	1	2	4	3	3	2	2	6	1	4	3
25.4373	26.141100000000002	24.7044	25.758900000000001	24.578099999999999	24.846499999999999	24.131599999999999	24.978400000000001	24.718699999999998	25.455300000000001	23.976500000000001	25.319700000000001	24.151900000000001	24.345700000000001	22.635100000000001	24.440999999999999	24.840800000000002	25.2593	22.773499999999999	25.659500000000001	18	18	18	502	502	502	51456	0	32331	1119500000	285	15	16	16	15	9	11	13	19	11	13	18	15	11	10	9	12	13	11	7
22.2117	21.585699999999999	21.264500000000002	22.207100000000001	22.0915	21.5992	22.9389	22.245000000000001	22.4314	22.563300000000002	21.3703	22.447199999999999	22.5764	22.053999999999998	21.684999999999999	21.8993	22.212	21.893899999999999	21.924299999999999	22.723800000000001	6	6	6	416	416	416	28076	0	12565	116510000	99	6	6	3	4	5	3	6	5	4	3	2	6	4	7	2	7	4	3	5
NaN	NaN	19.8355	19.9162	NaN	NaN	20.527899999999999	21.192900000000002	NaN	NaN	21.352599999999999	19.615100000000002	18.157900000000001	NaN	19.069099999999999	21.4618	18.481300000000001	19.085100000000001	20.167999999999999	19.792300000000001	10	10	6	318	318	225	49716	0	71631	19240000	49	0	0	4	5	0	0	8	6	0	0	7	2	0	0	2	9	0	1	2
20.825199999999999	19.497900000000001	19.2058	19.775300000000001	NaN	19.18	19.629100000000001	20.181999999999999	NaN	19.818000000000001	19.279299999999999	20.445799999999998	19.814299999999999	NaN	NaN	20.074300000000001	19.889500000000002	20.386600000000001	NaN	20.207799999999999	6	6	6	16	16	16	52351	0	81972	22798000	33	4	4	0	5	0	0	2	4	0	0	2	2	1	0	0	2	2	1	0
NaN	15.9156	17.623000000000001	18.4452	NaN	NaN	17.208200000000001	18.7562	NaN	NaN	18.890599999999999	19.2104	NaN	NaN	19.534099999999999	18.877199999999998	NaN	NaN	18.275200000000002	18.601500000000001	4	4	4	11	11	11	51059	0	37828	4897500	20	0	0	1	4	0	0	0	2	0	0	3	2	0	0	3	2	0	0	0
20.020099999999999	22.851299999999998	NaN	20.165700000000001	19.353999999999999	18.965299999999999	18.6174	19.253799999999998	20.128599999999999	19.7423	NaN	20.407599999999999	19.787400000000002	19.908200000000001	NaN	18.265599999999999	NaN	19.8261	NaN	19.5669	3	3	3	139	139	139	18201	0	19342	39141000	22	2	2	0	2	0	1	0	1	1	1	1	3	1	1	0	0	1	1	0
17.9923	19.7316	18.756599999999999	18.348500000000001	18.7806	18.342099999999999	18.768000000000001	NaN	NaN	NaN	18.243400000000001	18.358599999999999	NaN	19.5288	NaN	18.754899999999999	18.7972	17.891500000000001	NaN	NaN	4	4	4	149	149	149	45543	0	28091	11732000	31	1	5	4	1	1	1	4	2	1	0	1	1	1	1	0	1	1	0	0
NaN	NaN	17.565899999999999	17.915400000000002	NaN	NaN	18.2105	19.461300000000001	NaN	NaN	19.1983	NaN	NaN	NaN	19.040099999999999	19.873100000000001	NaN	NaN	NaN	18.341699999999999	9	7	7	272	234	234	54421	0	4893	4755600	13	0	0	0	0	0	0	1	3	0	0	2	0	0	0	1	6	0	0	0
NaN	NaN	19.549399999999999	18.168600000000001	NaN	NaN	19.201899999999998	19.666599999999999	NaN	NaN	19.9238	NaN	NaN	NaN	19.0426	20.215800000000002	NaN	NaN	19.435500000000001	20.0793	8	8	8	445	445	445	26558	0	74463	8898600	29	0	0	2	0	0	0	4	3	0	0	7	0	0	0	1	5	0	0	3
27.9345	26.9269	28.196200000000001	27.787800000000001	27.079899999999999	27.311299999999999	27.979099999999999	27.839300000000001	26.484000000000002	26.930299999999999	27.907499999999999	27.823699999999999	27.314	27.365300000000001	26.8277	27.6647	27.7681	27.340299999999999	27.196400000000001	28.089600000000001	41	41	41	715	715	715	58302	0	32331	5775400000	1195	62	69	62	69	42	44	60	71	25	43	70	63	47	52	40	66	60	56	52
NaN	18.148599999999998	18.382200000000001	18.0733	NaN	NaN	19.844999999999999	18.264900000000001	NaN	18.1661	17.785499999999999	18.522300000000001	NaN	NaN	18.001899999999999	19.6173	NaN	17.727399999999999	18.792200000000001	18.498699999999999	4	3	3	157	137	137	47548	0	28117	8504800	11	0	0	1	0	0	0	2	0	0	0	0	1	0	0	0	3	0	0	0
17.831099999999999	19.670400000000001	16.8565	19.496500000000001	18.45	NaN	NaN	19.882899999999999	19.525500000000001	19.337700000000002	17.4466	19.988299999999999	19.142399999999999	NaN	18.3325	19.766200000000001	18.828099999999999	20.182300000000001	NaN	19.6877	5	5	5	104	104	104	72219	0	37349	13668000	30	1	4	0	3	0	1	0	3	1	1	0	3	3	0	0	1	1	4	0
27.3355	26.587800000000001	26.177	26.0428	26.432300000000001	26.398900000000001	26.351099999999999	25.268699999999999	25.316800000000001	25.410599999999999	25.912500000000001	25.542000000000002	27.2349	26.158899999999999	24.488099999999999	25.608799999999999	27.010400000000001	26.562000000000001	24.805700000000002	26.232399999999998	29	29	26	483	483	465	80991	0	32331	2351100000	717	45	46	37	34	38	29	35	31	21	27	32	28	41	39	16	35	31	37	27
18.457599999999999	18.5318	18.48	17.865400000000001	18.215800000000002	17.966799999999999	17.8735	16.8596	NaN	NaN	17.14	17.460100000000001	NaN	NaN	NaN	NaN	NaN	NaN	NaN	17.148199999999999	5	4	4	189	16	16	3488	0	38004	4615800	15	2	4	2	2	0	0	1	0	0	0	1	0	0	0	0	0	0	0	0
NaN	18.739100000000001	18.9435	18.779800000000002	NaN	NaN	19.144200000000001	19.118099999999998	NaN	NaN	19.240600000000001	18.653500000000001	18.815899999999999	19.429099999999998	19.508500000000002	19.475899999999999	NaN	19.081	19.241599999999998	19.1496	4	4	4	253	253	253	25075	0	30139	12377000	26	1	2	0	3	0	0	1	2	0	0	2	1	0	2	2	3	0	1	1
17.778500000000001	NaN	18.881499999999999	18.494900000000001	NaN	NaN	19.2532	18.1219	NaN	NaN	19.417300000000001	NaN	NaN	NaN	NaN	17.790700000000001	NaN	NaN	NaN	17.543399999999998	6	5	5	18	162	162	61028	0	36097	6946700	12	0	0	1	2	0	0	2	3	0	0	2	0	0	0	0	1	0	0	0
24.2349	22.393699999999999	21.949300000000001	22.124300000000002	23.273599999999998	24.346699999999998	22.435300000000002	22.043399999999998	23.842199999999998	23.969799999999999	21.0777	22.0898	21.436699999999998	21.126000000000001	19.335999999999999	21.2057	21.959800000000001	21.6006	20.469799999999999	20.525600000000001	8	8	8	36	36	36	37186	0	16811	153390000	111	12	8	6	6	6	7	6	5	7	8	6	5	2	4	0	3	5	3	1
NaN	NaN	19.344899999999999	NaN	NaN	NaN	19.134	17.704899999999999	NaN	NaN	19.229299999999999	NaN	NaN	NaN	NaN	18.800699999999999	NaN	NaN	18.507200000000001	17.509499999999999	5	5	5	139	139	139	67266	0	52235	4042400	16	0	0	4	0	0	0	3	1	0	0	4	0	0	0	0	2	0	0	1
20.352399999999999	20.4924	19.351299999999998	NaN	20.186	19.997599999999998	NaN	19.799299999999999	NaN	19.609400000000001	NaN	NaN	19.456099999999999	20.710699999999999	NaN	20.093	NaN	NaN	NaN	19.4754	4	3	3	158	144	144	52967	0	32571	23505000	32	1	3	1	2	3	3	0	3	0	1	1	0	1	2	0	1	3	1	0
20.416799999999999	21.498100000000001	21.157499999999999	20.639800000000001	20.177099999999999	19.135300000000001	21.514600000000002	20.509699999999999	NaN	20.373899999999999	21.047799999999999	20.770800000000001	21.198899999999998	21.249099999999999	18.964099999999998	21.15	20.280799999999999	20.930399999999999	20.4541	21.270099999999999	17	17	17	618	618	618	38038	0	16892	60912000	116	7	13	7	9	2	0	6	8	0	2	6	1	2	5	0	9	3	6	3
19.380700000000001	20.9831	NaN	20.4633	19.425799999999999	NaN	NaN	19.316199999999998	20.309200000000001	20.735600000000002	NaN	19.598099999999999	NaN	NaN	NaN	18.119599999999998	NaN	20.066199999999998	NaN	19.452000000000002	3	3	3	217	217	217	21466	0	98681	21784000	35	4	3	0	2	1	2	0	3	2	2	0	4	1	0	0	1	1	2	0
25.3995	23.789899999999999	24.879899999999999	24.3825	25.8371	24.268599999999999	24.6891	24.334800000000001	23.12	23.411999999999999	24.385300000000001	23.899699999999999	25.751799999999999	26.053699999999999	23.7744	25.156600000000001	25.447099999999999	25.315200000000001	24.256900000000002	25.3201	18	18	18	455	455	455	54524	0	32331	719920000	414	24	24	19	23	22	17	20	22	8	14	18	19	23	25	12	24	21	19	14
NaN	NaN	19.478999999999999	18.464300000000001	NaN	NaN	19.354399999999998	19.234500000000001	NaN	NaN	20.985299999999999	NaN	NaN	NaN	NaN	19.241800000000001	NaN	NaN	19.325800000000001	NaN	9	9	4	22	22	115	65729	0	85833	7761000	13	0	0	2	0	0	0	1	1	0	0	7	0	0	0	0	1	0	0	1
16.7636	NaN	18.508800000000001	17.384599999999999	NaN	NaN	18.197900000000001	NaN	NaN	NaN	18.636299999999999	NaN	NaN	NaN	17.814800000000002	17.634899999999998	18.141400000000001	NaN	19.615500000000001	17.754899999999999	5	5	5	214	214	214	36785	0	30822	3767800	11	0	0	3	0	0	0	1	1	0	0	2	0	0	0	0	1	0	0	2
NaN	21.408999999999999	NaN	21.874600000000001	21.3459	22.557300000000001	18.8385	20.967300000000002	22.034099999999999	22.5884	NaN	21.7134	21.846599999999999	21.773800000000001	NaN	21.119800000000001	21.8443	21.911000000000001	NaN	NaN	2	2	2	115	115	115	1171	0	1426	50449000	31	1	2	0	2	2	1	1	1	2	2	0	2	3	2	1	1	2	2	1
18.632400000000001	21.068000000000001	18.121400000000001	20.923200000000001	20.242699999999999	19.268699999999999	18.4969	19.875599999999999	20.416	19.374700000000001	17.677499999999998	19.035399999999999	19.456499999999998	19.997699999999998	NaN	NaN	18.997399999999999	NaN	NaN	19.075099999999999	3	3	3	52	52	52	729	0	22657	17636000	30	1	3	1	3	2	1	1	3	1	0	1	1	2	1	1	0	2	1	0
21.9894	20.795999999999999	22.857299999999999	21.897600000000001	23.288799999999998	22.484300000000001	23.2623	21.959900000000001	22.904900000000001	22.8872	21.7681	22.502199999999998	22.256599999999999	23.020700000000001	22.563500000000001	21.864100000000001	22.958400000000001	22.6935	22.8447	22.067599999999999	13	13	3	779	779	201	16833	0	32331	116100000	154	9	8	13	7	5	5	8	7	6	5	7	6	4	8	11	7	5	6	9
20.713100000000001	20.5976	23.657299999999999	22.577500000000001	19.149000000000001	21.228100000000001	23.162400000000002	24.239799999999999	19.7407	21.399899999999999	23.4757	23.069700000000001	22.6905	22.880199999999999	21.0472	23.640699999999999	22.4604	22.372800000000002	22.512599999999999	23.641100000000002	31	31	31	506	506	506	96225	0	32331	153980000	274	3	2	31	19	0	1	23	31	1	3	30	14	13	15	4	25	10	8	13
NaN	16.649899999999999	22.507100000000001	23.080300000000001	NaN	NaN	19.7347	24.717300000000002	NaN	NaN	23.932600000000001	23.505800000000001	18.513200000000001	18.215399999999999	23.594999999999999	25.581700000000001	17.741800000000001	17.017499999999998	22.651299999999999	24.5884	30	22	16	626	53	438	7893	0	32331	187810000	190	0	0	12	16	0	0	2	29	0	0	22	16	0	0	17	35	0	0	12
NaN	18.2363	19.925799999999999	20.122499999999999	NaN	NaN	NaN	21.4086	NaN	NaN	20.059200000000001	20.946100000000001	NaN	NaN	21.646100000000001	22.6205	NaN	NaN	18.476400000000002	21.183800000000002	6	4	4	506	456	456	17685	0	41882	26263000	34	0	0	3	3	0	0	0	6	0	0	3	4	0	0	3	7	0	0	0
18.8871	18.227599999999999	22.109200000000001	22.482199999999999	20.327300000000001	20.597999999999999	21.725899999999999	24.218599999999999	19.3291	20.4146	22.590900000000001	23.421399999999998	20.170100000000001	NaN	24.095199999999998	23.754000000000001	17.5245	18.6785	22.4209	23.592500000000001	14	14	14	629	629	629	22945	0	17089	113620000	120	2	1	9	9	1	3	7	15	1	2	10	10	3	0	12	11	1	0	8
23.489000000000001	24.0838	22.4057	23.399899999999999	23.5487	22.7103	22.5501	22.513999999999999	23.759	23.202100000000002	21.882000000000001	22.992699999999999	23.671500000000002	23.324200000000001	22.262599999999999	22.3553	23.933499999999999	23.954999999999998	21.965499999999999	22.914899999999999	12	12	10	279	279	249	51141	0	32331	261380000	192	11	15	11	10	7	7	7	9	7	8	6	8	8	8	7	9	10	11	4
18.606100000000001	20.648599999999998	21.510400000000001	20.2499	NaN	19.323799999999999	21.221399999999999	22.2469	NaN	NaN	21.189399999999999	18.705300000000001	18.4055	18.5838	18.9328	22.525200000000002	NaN	17.204899999999999	20.030799999999999	19.314499999999999	15	15	15	58	58	58	35801	0	1081	37456000	48	2	2	3	3	0	0	4	12	1	0	3	0	0	1	1	12	0	0	1
18.744299999999999	20.297000000000001	19.4848	20.663599999999999	NaN	19.799299999999999	20.098400000000002	20.390999999999998	19.992599999999999	NaN	20.249199999999998	20.482299999999999	NaN	NaN	20.4009	19.3688	19.339300000000001	19.965399999999999	18.851600000000001	NaN	2	2	2	109	109	109	12555	0	9483	20820000	21	0	1	1	0	1	0	2	1	1	1	2	1	1	1	2	1	1	1	1
22.2014	23.3461	21.685500000000001	22.2301	21.1892	21.908300000000001	22.343900000000001	22.7912	NaN	20.834099999999999	21.356000000000002	21.6876	21.010300000000001	20.988800000000001	19.2453	23.967400000000001	19.831	20.059100000000001	20.8048	22.703099999999999	18	18	10	275	275	183	82225	0	22271	157530000	140	11	17	6	9	3	8	9	12	0	4	7	6	2	2	0	17	1	0	3
25.1812	26.5426	26.206499999999998	28.746099999999998	24.6356	26.298999999999999	24.900500000000001	28.6144	23.737100000000002	25.916699999999999	26.0105	29.236799999999999	22.863	25.013000000000002	27.208200000000001	29.0943	22.801600000000001	24.253299999999999	25.582799999999999	28.488399999999999	15	15	8	698	698	384	1752	0	32331	4463600000	376	13	23	14	34	9	13	9	35	3	11	14	39	2	10	13	50	5	6	13
NaN	NaN	21.930099999999999	19.876300000000001	NaN	NaN	21.7439	21.455300000000001	NaN	19.1677	21.881900000000002	20.051400000000001	21.255199999999999	NaN	21.977	22.242999999999999	21.128299999999999	20.8249	21.357600000000001	21.315300000000001	10	10	4	528	528	183	20278	0	89732	42392000	60	0	0	5	2	0	0	5	6	0	1	7	1	4	1	5	7	6	2	4
NaN	NaN	19.732399999999998	18.153600000000001	NaN	NaN	19.153700000000001	18.9785	NaN	NaN	19.168700000000001	NaN	18.904499999999999	NaN	20.735499999999998	20.4483	18.659400000000002	18.339300000000001	NaN	18.548200000000001	9	3	3	519	177	177	20307	0	4773	7917400	10	0	0	1	0	0	0	0	1	0	0	2	0	0	0	2	3	0	0	0
25.918099999999999	24.990100000000002	23.688199999999998	26.3462	25.493200000000002	26.470600000000001	24.397500000000001	24.669699999999999	24.871500000000001	25.4787	23.514099999999999	25.430399999999999	22.6616	22.421900000000001	24.790400000000002	25.2514	22.658000000000001	23.5244	24.516200000000001	24.7791	11	11	8	486	486	409	26646	0	31814	780680000	186	11	13	7	17	5	14	5	10	4	7	5	11	5	4	6	16	4	8	6
19.260200000000001	21.4023	18.805	20.327000000000002	21.666499999999999	20.8796	19.7103	19.230599999999999	21.398099999999999	19.712199999999999	18.5336	19.600300000000001	20.748200000000001	19.671600000000002	18.1663	NaN	21.745799999999999	19.5045	NaN	20.000699999999998	6	6	6	456	456	456	22282	0	12456	22491000	53	2	3	2	4	4	2	2	2	5	1	1	1	5	1	0	1	7	0	0
26.348800000000001	27.2637	26.003900000000002	26.1159	26.339300000000001	25.735499999999998	25.385100000000001	25.179400000000001	26.034500000000001	26.0397	25.386800000000001	25.883900000000001	26.080500000000001	26.2729	25.813099999999999	25.3169	26.650200000000002	27.3446	24.8264	25.906700000000001	8	8	7	288	288	247	38749	0	32331	2493200000	211	12	19	10	12	9	8	8	8	8	6	8	6	8	9	7	12	9	16	6
18.7913	20.074400000000001	NaN	20.433199999999999	NaN	NaN	NaN	19.005099999999999	NaN	NaN	18.535	19.446000000000002	NaN	NaN	NaN	NaN	20.343299999999999	22.259399999999999	NaN	21.809699999999999	5	4	4	174	132	132	38547	0	33718	23963000	15	0	1	0	2	0	0	0	0	0	0	0	0	0	0	0	0	3	2	0
22.978400000000001	21.870799999999999	20.514500000000002	21.935700000000001	23.351500000000001	22.735900000000001	21.504000000000001	22.6371	23.693000000000001	23.8063	22.486899999999999	22.780999999999999	23.318200000000001	23.493500000000001	24.0199	23.377400000000002	23.3797	23.338799999999999	22.2668	23.002600000000001	3	3	3	382	382	382	16992	0	1097	167110000	125	5	5	5	6	7	5	5	6	3	6	5	5	6	8	7	9	7	6	7
21.5504	23.128900000000002	21.074000000000002	22.4498	22.388999999999999	22.895499999999998	20.9726	22.396000000000001	22.8506	22.2593	22.480599999999999	22.546700000000001	21.652000000000001	22.025300000000001	20.8949	22.5322	21.390799999999999	21.7867	20.459099999999999	22.161300000000001	13	13	13	33	33	33	49287	0	11005	124240000	82	2	4	7	4	2	3	6	5	2	1	9	2	1	2	6	10	1	3	4
19.7837	17.237500000000001	19.231999999999999	19.486000000000001	19.801200000000001	18.694900000000001	18.5731	20.681699999999999	NaN	18.3369	18.885300000000001	20.990600000000001	19.597999999999999	18.9299	20.5883	21.4436	NaN	18.642199999999999	21.0078	20.908200000000001	4	4	4	403	403	403	1316	0	8902	18809000	46	2	2	3	3	1	1	1	3	0	2	3	3	2	1	3	4	1	3	3
19.0044	19.035299999999999	21.632000000000001	20.928999999999998	20.4099	20.1663	21.740200000000002	22.218299999999999	20.449200000000001	20.790400000000002	21.565799999999999	21.752700000000001	21.456600000000002	20.668600000000001	21.948	22.218800000000002	21.1037	21.359400000000001	20.956299999999999	21.622399999999999	9	9	7	731	731	485	1791	0	19804	55829000	85	2	3	8	4	3	1	10	4	4	3	8	3	7	3	3	6	4	3	3
20.9298	21.470500000000001	23.0611	22.545300000000001	21.211099999999998	21.291499999999999	23.124500000000001	24.3934	22.403199999999998	22.400300000000001	23.180499999999999	23.119900000000001	22.864799999999999	21.389600000000002	23.5411	23.889099999999999	22.726900000000001	23.098700000000001	23.2605	23.039100000000001	24	24	10	563	563	194	47798	0	32331	175190000	221	2	6	14	12	2	3	13	25	4	7	18	9	11	5	15	26	8	11	9
17.192599999999999	16.944900000000001	23.607700000000001	22.515499999999999	NaN	NaN	23.249500000000001	23.060400000000001	NaN	19.278099999999998	23.9682	20.0457	21.913	21.541799999999999	23.2348	23.354199999999999	22.048500000000001	21.842199999999998	23.686299999999999	23.1892	18	18	18	415	415	415	52954	0	31593	136720000	153	0	0	20	6	0	0	12	14	0	1	19	3	6	3	12	16	6	6	14
16.694700000000001	18.865200000000002	23.1861	20.742999999999999	NaN	17.514800000000001	23.022300000000001	22.4422	NaN	19.2714	22.624300000000002	20.528600000000001	20.304600000000001	20.945399999999999	21.586099999999998	22.595199999999998	21.1402	21.0245	22.075800000000001	21.946000000000002	15	15	15	474	474	474	56505	0	18489	69805000	148	0	0	15	8	0	0	15	14	0	1	15	4	3	6	8	18	7	8	11
24.154800000000002	24.383299999999998	25.893599999999999	27.763200000000001	25.390799999999999	26.212700000000002	25.111799999999999	27.7212	25.2744	26.047999999999998	26.319700000000001	28.2958	25.6142	25.278500000000001	27.318999999999999	27.241900000000001	24.984300000000001	24.9971	26.138200000000001	27.2865	11	11	11	748	748	748	16026	0	32331	2112100000	279	13	14	11	16	11	13	11	17	13	12	14	14	13	12	15	16	11	11	12
19.157399999999999	21.615600000000001	21.2685	20.589300000000001	19.4773	19.050599999999999	21.033000000000001	21.716999999999999	21.561800000000002	18.974399999999999	22.3188	20.479800000000001	20.404	20.248799999999999	19.9496	22.0334	20.200500000000002	20.639199999999999	21.281500000000001	20.0002	19	19	4	305	305	77	80135	0	22545	50010000	90	1	3	9	2	1	1	8	13	2	1	16	2	2	2	2	10	1	2	6
NaN	17.895900000000001	21.657900000000001	20.191800000000001	NaN	18.8904	22.139399999999998	21.136099999999999	NaN	NaN	22.7898	19.5488	19.0656	18.8947	21.8202	21.587900000000001	19.276499999999999	18.793500000000002	20.601199999999999	19.769500000000001	10	10	10	489	489	489	2516	0	79549	38618000	56	0	1	6	3	0	0	9	5	1	0	8	1	0	1	4	8	1	0	5
NaN	19.064499999999999	19.5366	18.954799999999999	NaN	NaN	19.322099999999999	19.767399999999999	NaN	NaN	20.750599999999999	NaN	NaN	NaN	19.604199999999999	19.476400000000002	NaN	NaN	18.73	19.8614	9	9	3	249	249	108	42652	0	5344	11416000	18	0	0	5	0	0	0	2	2	0	0	5	0	0	0	1	2	0	0	0
NaN	NaN	24.28	21.1951	NaN	NaN	23.315999999999999	20.2057	NaN	NaN	25.379200000000001	19.529	NaN	NaN	26.3323	22.351199999999999	NaN	NaN	23.4129	19.342700000000001	21	21	21	573	573	573	54773	0	32331	207300000	106	0	0	19	3	0	0	16	2	0	0	24	1	0	0	23	7	0	0	10
NaN	NaN	27.465	24.2576	NaN	NaN	27.335599999999999	22.591200000000001	NaN	NaN	26.9328	22.971499999999999	NaN	NaN	26.649699999999999	22.448599999999999	NaN	NaN	27.066500000000001	25.000599999999999	22	22	22	759	759	759	4508	0	32331	1057100000	262	0	0	46	19	0	0	39	10	0	0	35	11	0	0	39	8	0	0	36
NaN	NaN	27.650099999999998	25.6126	NaN	NaN	27.647099999999998	24.678699999999999	NaN	NaN	27.665800000000001	24.757200000000001	NaN	NaN	27.7377	24.575199999999999	NaN	NaN	27.464600000000001	25.452200000000001	20	20	20	732	732	732	4096	0	32331	1451000000	291	0	0	49	19	0	0	47	18	0	0	32	13	0	0	39	17	0	0	36
21.2349	20.7331	20.457799999999999	21.865200000000002	21.1296	22.233799999999999	NaN	21.091799999999999	NaN	21.0505	20.517600000000002	21.690100000000001	21.942499999999999	21.566800000000001	20.0044	21.5581	21.893599999999999	21.821899999999999	21.450500000000002	22.9009	5	5	5	322	322	322	25331	0	27493	55358000	54	1	3	1	5	1	3	0	2	2	1	0	3	3	2	2	4	2	4	2
NaN	NaN	19.486599999999999	18.1433	NaN	NaN	20.060400000000001	19.668399999999998	NaN	NaN	19.898099999999999	18.511099999999999	17.854500000000002	NaN	NaN	20.376799999999999	NaN	18.516500000000001	20.241399999999999	18.622599999999998	8	6	6	425	353	353	28624	0	42169	9126900	25	0	0	5	0	0	0	3	4	0	0	5	0	0	0	1	3	0	0	3
20.519100000000002	21.284700000000001	23.319600000000001	22.417899999999999	20.857800000000001	21.4937	23.7866	23.2943	21.0395	20.837499999999999	23.841699999999999	21.540800000000001	21.91	20.524000000000001	22.728899999999999	23.802	21.7653	22.113600000000002	22.773499999999999	22.986499999999999	15	15	3	609	609	178	28967	0	23888	160240000	117	3	2	9	8	1	1	10	12	1	2	8	3	6	0	4	17	4	6	7
NaN	NaN	19.196000000000002	18.544499999999999	NaN	NaN	19.277100000000001	19.5274	NaN	NaN	19.429200000000002	NaN	NaN	NaN	18.752400000000002	20.150400000000001	NaN	NaN	NaN	18.400200000000002	9	6	6	496	393	393	28814	0	44654	7405400	18	0	0	1	1	0	0	2	2	0	0	3	0	0	0	1	5	0	1	1
NaN	19.981999999999999	21.723400000000002	20.015499999999999	NaN	NaN	21.836400000000001	20.628299999999999	21.085100000000001	NaN	21.95	20.392600000000002	19.581299999999999	NaN	21.434000000000001	21.630700000000001	19.618400000000001	19.984500000000001	20.98	20.357600000000001	11	10	8	54	54	479	29432	0	1276	37620000	45	0	1	6	0	0	0	6	3	1	0	10	2	0	0	5	4	0	0	4
23.880700000000001	22.827400000000001	24.0077	25.157299999999999	23.205400000000001	23.318000000000001	23.5289	24.915199999999999	22.4907	23.217700000000001	24.6736	24.797000000000001	NaN	20.5989	25.717300000000002	25.994900000000001	NaN	21.092500000000001	24.4986	25.468	17	17	17	717	717	717	39719	0	27661	526570000	305	13	16	18	24	13	8	19	16	5	11	23	20	0	2	23	27	0	4	29
19.216799999999999	NaN	23.0382	23.484200000000001	NaN	18.8432	20.12	24.404199999999999	NaN	NaN	23.755700000000001	23.804099999999998	NaN	NaN	25.543299999999999	24.579599999999999	NaN	NaN	22.398399999999999	23.436199999999999	10	3	2	686	371	302	17438	0	91089	208040000	57	1	0	5	5	1	1	1	6	0	0	6	6	1	0	6	8	1	0	4
21.6691	19.742699999999999	22.648900000000001	22.238099999999999	21.3688	20.647400000000001	21.616700000000002	22.816299999999998	20.974699999999999	20.505199999999999	23.543099999999999	23.067699999999999	20.876899999999999	20.1144	23.688700000000001	22.459499999999998	20.866299999999999	20.641500000000001	22.528700000000001	22.3764	16	8	8	64	37	37	34345	0	12816	101930000	97	3	3	7	9	2	2	4	9	2	2	10	7	4	1	12	5	3	1	4
22.346900000000002	21.359400000000001	24.699000000000002	25.241599999999998	22.775099999999998	23.596499999999999	23.271799999999999	25.088699999999999	22.766999999999999	23.1922	24.319299999999998	25.9924	23.432099999999998	22.3782	25.192599999999999	25.690799999999999	23.328399999999998	23.7499	24.312000000000001	25.802800000000001	12	12	12	791	791	791	27632	0	32331	527040000	260	10	9	16	20	5	10	10	19	6	7	17	17	12	7	14	17	11	13	13
24.779199999999999	24.400300000000001	25.1203	25.2746	26.6465	26.558199999999999	25.364100000000001	25.3691	26.118200000000002	27.3141	24.796199999999999	26.213999999999999	27.2911	26.31	25.1435	25.093900000000001	26.516500000000001	25.518699999999999	25.393000000000001	25.702000000000002	14	14	14	806	806	806	26583	0	31244	1571100000	409	13	23	18	24	18	21	15	23	16	25	11	26	23	23	16	19	18	17	13
NaN	NaN	18.2605	18.196899999999999	NaN	NaN	18.033100000000001	19.5702	NaN	NaN	18.731200000000001	NaN	NaN	NaN	NaN	18.838100000000001	NaN	NaN	NaN	18.502500000000001	6	6	6	141	141	141	62778	0	41326	3980500	14	0	0	2	1	0	0	0	5	0	0	1	0	0	0	1	2	0	0	0
19.660799999999998	19.287099999999999	21.080500000000001	20.391500000000001	20.367899999999999	19.992999999999999	21.234400000000001	21.596800000000002	20.567799999999998	20.590199999999999	20.9039	20.993500000000001	20.284800000000001	19.77	20.1995	20.727	19.618099999999998	19.863199999999999	19.724499999999999	19.671199999999999	3	3	3	277	277	277	12055	0	56926	30599000	62	2	3	4	3	5	2	6	4	3	2	4	3	3	2	1	3	2	3	3
23.572299999999998	23.028300000000002	22.969200000000001	23.089500000000001	22.957999999999998	23.116900000000001	22.7182	22.823399999999999	23.206399999999999	24.476099999999999	22.514299999999999	23.672699999999999	23.123000000000001	23.287700000000001	21.835000000000001	22.373799999999999	23.380600000000001	23.419799999999999	21.541499999999999	22.875	8	8	8	421	421	421	38944	0	2475	268070000	138	7	8	7	11	5	5	6	7	5	7	6	7	8	7	4	7	4	6	5
NaN	17.662099999999999	18.1053	19.448599999999999	NaN	NaN	18.238800000000001	19.190300000000001	NaN	NaN	19.0959	18.546800000000001	NaN	NaN	18.541	19.170100000000001	NaN	NaN	18.746500000000001	20.075900000000001	8	8	6	284	284	199	3401	0	54631	9163500	21	1	0	0	4	0	0	0	2	0	0	2	1	0	0	1	3	0	0	0
19.253499999999999	19.7075	NaN	20.2393	19.9621	20.677499999999998	NaN	18.676200000000001	20.6417	19.752300000000002	NaN	18.713699999999999	19.0611	19.2775	NaN	NaN	NaN	18.435199999999998	NaN	NaN	2	2	2	3	3	3	68959	0	2133	12374000	18	1	2	0	2	2	3	0	1	1	1	0	0	0	2	0	0	0	0	0
21.120999999999999	21.303999999999998	21.7088	22.2502	22.134899999999998	21.2193	22.304400000000001	20.515499999999999	22.041699999999999	21.375599999999999	22.117799999999999	20.583300000000001	21.308499999999999	20.974900000000002	21.604800000000001	20.851099999999999	20.046600000000002	20.293700000000001	20.756699999999999	20.910499999999999	6	6	6	321	321	321	27265	0	1844	70424000	42	1	1	5	2	1	0	3	2	0	1	4	1	1	1	4	4	1	1	5
21.1906	22.221	21.3795	22.6709	21.3126	21.110399999999998	21.5808	22.382300000000001	21.2624	21.368400000000001	21.106000000000002	22.538399999999999	21.999099999999999	21.821200000000001	22.224900000000002	21.582799999999999	21.306699999999999	21.8063	21.372800000000002	21.884499999999999	12	12	12	827	827	827	20717	0	19472	99157000	110	3	8	4	9	1	2	1	11	2	4	2	8	3	5	7	7	3	8	3
21.060400000000001	21.606300000000001	24.112400000000001	23.2241	20.4754	21.761800000000001	23.8552	24.569900000000001	22.0945	22.362200000000001	23.770800000000001	22.942299999999999	22.411799999999999	21.536100000000001	23.018999999999998	24.457100000000001	22.7087	22.764900000000001	23.0609	24.035699999999999	26	26	25	759	759	732	34763	0	32331	224710000	266	7	11	28	17	1	2	22	29	2	5	18	11	6	3	8	24	8	11	11
NaN	NaN	20.3781	NaN	NaN	NaN	20.4175	20.6829	NaN	NaN	21.373899999999999	20.348700000000001	NaN	20.377199999999998	21.6218	20.516500000000001	20.698399999999999	20.429200000000002	21.915199999999999	20.740100000000002	3	3	3	354	354	354	15289	0	33902	26429000	30	0	0	4	0	0	0	3	4	0	0	5	1	1	1	2	2	1	1	5
19.3492	18.4405	21.337800000000001	20.487200000000001	NaN	NaN	21.093900000000001	21.331700000000001	NaN	NaN	21.5336	20.461400000000001	21.755199999999999	21.852499999999999	20.909800000000001	21.7837	20.955200000000001	20.326000000000001	21.173500000000001	21.091999999999999	17	17	17	396	396	396	52546	0	13456	38698000	120	1	4	9	5	0	0	10	11	0	0	15	5	9	8	2	15	6	3	3
23.295400000000001	24.506599999999999	22.049499999999998	23.203199999999999	22.096900000000002	23.179099999999998	22.038499999999999	21.7041	22.5352	23.020299999999999	22.872699999999998	22.5746	20.6221	21.8889	21.508299999999998	20.071000000000002	22.591899999999999	23.2257	21.3294	22.114100000000001	5	5	4	412	412	342	1191	0	58438	211560000	48	3	4	2	3	2	3	3	1	2	3	3	2	0	3	1	1	2	2	2
NaN	16.150300000000001	17.096900000000002	17.0214	NaN	NaN	17.809100000000001	19.486699999999999	NaN	NaN	18.6343	NaN	NaN	NaN	NaN	18.604900000000001	NaN	NaN	NaN	17.358899999999998	5	5	4	13	13	102	53986	0	32363	3205900	9	0	0	1	0	0	0	0	4	0	0	2	0	0	0	0	2	0	0	0
NaN	NaN	NaN	17.914200000000001	NaN	NaN	NaN	19.721299999999999	NaN	NaN	16.5261	NaN	NaN	NaN	18.755400000000002	17.241	NaN	NaN	NaN	17.5656	4	2	2	271	174	174	17235	0	14402	2448700	9	0	0	0	1	0	0	0	3	0	0	1	1	0	0	0	2	0	0	0
NaN	NaN	17.663699999999999	17.3735	NaN	NaN	17.323899999999998	19.476600000000001	NaN	NaN	NaN	18.053899999999999	17.994599999999998	NaN	19.1814	19.406600000000001	17.950399999999998	NaN	18.0853	18.979700000000001	6	5	5	224	206	206	48449	0	36337	4280300	16	0	0	1	1	0	0	1	4	0	0	1	0	0	0	2	2	1	0	1
NaN	NaN	19.382100000000001	NaN	NaN	NaN	19.020700000000001	19.1755	NaN	NaN	20.5139	NaN	NaN	NaN	19.241499999999998	19.896699999999999	NaN	NaN	19.001899999999999	18.877800000000001	7	7	7	247	247	247	42093	0	49869	7286800	18	0	0	3	0	0	0	2	2	0	0	5	0	0	0	1	5	0	0	0
19.0548	22.481100000000001	18.775400000000001	19.511199999999999	18.548400000000001	19.2395	17.580300000000001	18.611799999999999	19.295000000000002	19.9283	18.345600000000001	18.515000000000001	19.1694	19.3263	18.890899999999998	18.868099999999998	20.084299999999999	20.944500000000001	19.638200000000001	19.5578	7	7	7	335	335	335	24572	0	43927	33463000	31	3	6	1	2	0	1	0	1	0	1	1	0	0	1	0	2	2	5	2
NaN	NaN	24.2578	22.2013	NaN	NaN	23.820799999999998	22.293199999999999	NaN	NaN	24.092600000000001	21.697700000000001	NaN	NaN	23.396999999999998	22.470700000000001	NaN	NaN	24.068899999999999	21.320799999999998	4	4	4	451	451	451	86686	0	11563	129680000	37	0	0	5	2	0	0	5	3	0	0	4	2	0	0	4	4	0	0	5
25.8569	27.278300000000002	24.271799999999999	25.561	25.119900000000001	26.2197	24.858799999999999	23.772500000000001	25.441199999999998	25.420500000000001	23.879000000000001	24.9466	24.632300000000001	24.819400000000002	23.404800000000002	22.8764	25.043199999999999	24.9329	22.479700000000001	23.145800000000001	7	7	7	555	555	555	15637	0	24776	1218300000	110	7	5	5	6	5	6	6	6	7	4	4	5	4	5	4	5	5	5	4
NaN	NaN	17.062899999999999	17.826699999999999	NaN	NaN	17.920300000000001	18.735800000000001	NaN	NaN	17.854600000000001	18.311499999999999	NaN	NaN	18.786799999999999	19.804300000000001	18.474599999999999	19.189299999999999	NaN	19.747	5	5	5	272	272	272	17437	0	50643	5863300	17	0	0	0	1	0	0	0	2	0	0	1	0	0	0	1	6	1	2	0
20.6511	20.5974	22.179200000000002	21.041899999999998	20.3978	19.507300000000001	21.890599999999999	22.215	20.417200000000001	19.902899999999999	22.758299999999998	21.363199999999999	22.754999999999999	22.447299999999998	22.410599999999999	22.3979	21.112500000000001	20.139199999999999	21.515999999999998	21.437899999999999	10	10	8	446	446	402	2791	0	95556	85405000	119	9	7	10	7	2	1	6	8	2	1	9	6	5	6	8	6	5	4	5
NaN	22.534099999999999	NaN	20.123799999999999	NaN	19.6328	NaN	18.711500000000001	19.460599999999999	20.3995	NaN	19.708400000000001	19.277200000000001	19.095400000000001	NaN	18.503900000000002	NaN	NaN	NaN	18.036999999999999	2	2	2	7	7	7	30147	0	15791	33536000	18	1	2	0	1	1	1	0	1	0	2	0	2	1	1	0	1	1	1	0
19.264900000000001	17.9908	18.631599999999999	NaN	NaN	18.798300000000001	18.6965	21.225100000000001	NaN	18.7041	18.615100000000002	18.625299999999999	NaN	NaN	18.0334	20.5169	NaN	18.517800000000001	NaN	19.025700000000001	8	8	4	206	206	126	5281	0	52594	10612000	19	1	1	1	0	0	1	1	5	0	0	1	0	0	0	0	5	1	0	0
21.653600000000001	22.172699999999999	23.096499999999999	22.8933	21.749600000000001	21.4147	22.9604	22.813199999999998	21.1022	21.592700000000001	23.4496	22.872800000000002	22.926400000000001	23.241800000000001	21.611799999999999	23.397300000000001	21.7593	22.202400000000001	23.079499999999999	23.080300000000001	28	28	27	607	607	586	6028	0	32331	190350000	277	8	21	23	17	5	3	20	18	1	6	24	12	11	15	5	25	6	9	7
NaN	17.089400000000001	18.052199999999999	27.276900000000001	NaN	21.2957	18.801300000000001	25.2989	NaN	18.168399999999998	NaN	25.634499999999999	NaN	NaN	NaN	24.681999999999999	NaN	18.713999999999999	17.364999999999998	24.848800000000001	10	5	5	518	376	376	2459	0	12032	380170000	62	0	1	1	12	0	5	1	10	0	1	1	9	0	0	0	9	0	2	0
NaN	NaN	NaN	16.2639	NaN	NaN	NaN	18.355599999999999	NaN	NaN	NaN	NaN	NaN	NaN	NaN	17.157499999999999	NaN	NaN	NaN	16.767800000000001	4	4	4	122	122	122	48123	0	2603	2384800	5	0	0	0	0	0	0	1	2	0	0	0	0	0	0	0	1	0	0	0
20.535499999999999	21.246600000000001	19.607500000000002	21.264600000000002	20.074400000000001	20.6022	19.591999999999999	21.430099999999999	NaN	21.0548	20.880099999999999	22.4726	19.755800000000001	19.840900000000001	18.626799999999999	21.397300000000001	20.971900000000002	20.7651	19.517399999999999	22.090900000000001	7	7	7	267	267	267	38518	0	22845	44668000	62	2	4	1	4	2	2	1	6	2	4	3	5	2	0	0	6	4	2	1
17.988199999999999	17.996300000000002	18.440100000000001	18.0259	18.6831	NaN	18.497800000000002	18.680099999999999	NaN	19.0245	18.3352	19.034800000000001	NaN	18.2592	19.875699999999998	18.375900000000001	19.500699999999998	19.3263	18.613199999999999	18.676200000000001	6	4	4	435	244	244	14082	0	24741	10777000	25	3	3	0	2	0	0	0	2	0	1	1	1	0	0	2	0	1	2	1
NaN	NaN	23.099499999999999	18.2104	NaN	NaN	21.9864	19.172499999999999	NaN	NaN	22.484000000000002	NaN	NaN	NaN	22.805599999999998	20.146100000000001	NaN	NaN	24.171900000000001	20.5566	20	20	20	591	591	591	43167	0	22032	52045000	72	0	0	17	0	0	0	7	1	0	0	13	0	0	0	7	3	0	0	20
NaN	NaN	21.896699999999999	19.164000000000001	NaN	NaN	22.091799999999999	19.422000000000001	NaN	NaN	22.2195	NaN	NaN	NaN	22.494399999999999	19.447900000000001	NaN	NaN	22.1904	20.462299999999999	10	10	10	557	557	557	29664	0	13816	32045000	52	0	0	9	2	0	0	9	1	0	0	12	0	0	0	8	0	0	0	8
NaN	NaN	22.214500000000001	21.256900000000002	NaN	NaN	21.779699999999998	19.529399999999999	NaN	NaN	22.099599999999999	19.858899999999998	NaN	NaN	22.5413	20.642399999999999	NaN	NaN	21.6374	20.1952	16	16	16	496	496	496	35982	0	21909	37884000	56	0	0	15	6	0	0	7	0	0	0	6	1	0	0	9	3	0	0	7
NaN	NaN	27.2974	24.385100000000001	NaN	NaN	26.9146	23.536000000000001	NaN	NaN	27.1586	23.8949	NaN	NaN	26.883800000000001	22.3626	NaN	NaN	26.6938	23.5901	22	22	22	717	717	717	44519	0	32331	892350000	199	0	0	32	17	0	0	30	13	0	0	30	11	0	0	20	9	0	0	23
NaN	NaN	18.938400000000001	NaN	NaN	NaN	18.768699999999999	NaN	NaN	NaN	18.911000000000001	NaN	NaN	NaN	18.741399999999999	NaN	NaN	NaN	18.8263	NaN	5	4	4	9	68	68	93068	0	52121	2975200	10	0	0	3	0	0	0	2	0	0	0	2	0	0	0	1	0	0	0	2
NaN	NaN	22.478000000000002	20.273700000000002	NaN	NaN	21.071400000000001	20.026499999999999	NaN	NaN	21.639700000000001	19.498899999999999	NaN	NaN	21.982700000000001	21.1538	NaN	NaN	22.845600000000001	20.894200000000001	17	17	17	397	397	397	5647	0	32331	34706000	70	0	0	13	4	0	0	5	3	0	0	10	1	0	0	7	7	0	0	14
NaN	NaN	19.094100000000001	NaN	NaN	NaN	18.089099999999998	NaN	NaN	NaN	18.593	NaN	NaN	NaN	19.459099999999999	NaN	NaN	NaN	22.202500000000001	NaN	6	6	6	556	556	556	16146	0	4765	5552700	11	0	0	4	0	0	0	0	0	0	0	1	0	0	0	0	0	0	0	6
NaN	18.293299999999999	26.922599999999999	24.6264	NaN	NaN	25.714200000000002	23.562799999999999	NaN	NaN	27.052	22.8095	NaN	NaN	25.278099999999998	23.491900000000001	NaN	NaN	25.218299999999999	24.097999999999999	42	42	16	511	511	20	77284	0	32331	669520000	382	0	0	66	30	0	0	53	26	0	0	58	12	0	0	38	24	0	0	47
NaN	NaN	22.568000000000001	21.9026	NaN	NaN	22.139199999999999	21.171299999999999	NaN	NaN	22.5535	20.155200000000001	NaN	NaN	22.8386	20.151700000000002	NaN	NaN	22.435700000000001	21.324200000000001	7	7	7	222	222	222	45588	0	12548	55476000	45	0	0	9	3	0	0	6	3	0	0	6	1	0	0	4	3	0	0	6
NaN	NaN	19.8825	NaN	NaN	NaN	20.678699999999999	NaN	NaN	NaN	19.180199999999999	NaN	NaN	NaN	NaN	NaN	NaN	NaN	19.014500000000002	NaN	3	3	3	14	14	14	171	0	21263	5220600	12	0	0	3	0	0	0	2	0	0	0	4	0	0	0	0	1	0	0	2
NaN	NaN	22.5349	22.781500000000001	NaN	NaN	23.004799999999999	21.570900000000002	NaN	NaN	22.684200000000001	20.1737	NaN	NaN	22.474900000000002	20.872800000000002	NaN	NaN	21.416499999999999	20.311699999999998	7	7	7	60	60	60	11199	0	2588	57602000	57	0	0	7	6	0	0	9	6	0	0	11	1	0	0	5	2	0	0	9
NaN	NaN	19.712900000000001	18.660900000000002	NaN	NaN	19.870100000000001	NaN	NaN	NaN	20.133099999999999	NaN	NaN	NaN	NaN	NaN	NaN	NaN	17.932500000000001	18.182200000000002	2	2	2	129	129	129	18102	0	135	5685700	8	0	0	2	0	0	0	3	0	0	0	2	0	0	0	0	0	0	0	1
NaN	NaN	27.1721	24.087900000000001	NaN	NaN	26.872699999999998	22.7624	NaN	NaN	26.8291	23.194700000000001	NaN	NaN	26.525500000000001	22.1997	NaN	NaN	26.645700000000001	24.0336	38	38	38	66	66	66	46749	0	32331	831160000	325	0	0	61	22	0	0	56	11	0	0	54	12	0	0	41	9	0	0	41
NaN	NaN	19.275300000000001	NaN	NaN	NaN	18.992000000000001	NaN	NaN	NaN	20.7897	NaN	NaN	NaN	21.703600000000002	NaN	NaN	NaN	21.470400000000001	NaN	7	7	7	37	37	37	3713	0	67382	9259300	22	0	0	2	0	0	0	2	0	0	0	5	0	0	0	6	0	0	0	7
NaN	NaN	18.032499999999999	17.885300000000001	NaN	NaN	17.9649	19.5002	NaN	NaN	18.363099999999999	NaN	NaN	NaN	19.094000000000001	19.9224	NaN	NaN	NaN	18.197299999999998	4	4	4	283	283	283	20781	0	53003	4718400	12	0	0	1	1	0	0	1	2	0	0	1	0	0	0	2	3	0	0	0
NaN	NaN	21.271599999999999	18.729500000000002	NaN	NaN	20.1005	NaN	NaN	NaN	22.6264	NaN	NaN	NaN	23.168399999999998	16.902200000000001	NaN	NaN	21.1694	17.8155	15	15	15	252	252	252	74633	0	18156	26153000	47	0	0	10	1	0	0	5	0	0	0	10	0	0	0	14	0	0	0	7
16.363099999999999	NaN	20.272099999999998	18.024000000000001	NaN	NaN	20.089300000000001	15.9382	NaN	NaN	22.440100000000001	NaN	16.807099999999998	16.6493	26.264099999999999	18.979600000000001	16.962499999999999	16.127600000000001	21.404	18.733599999999999	66	66	66	329	329	329	33259	0	32331	93750000	144	0	0	11	0	0	0	10	0	0	0	25	0	0	0	77	4	0	0	14
NaN	NaN	22.520399999999999	21.325099999999999	NaN	NaN	22.242599999999999	20.773599999999998	NaN	NaN	21.736000000000001	20.926100000000002	NaN	NaN	22.119700000000002	20.703600000000002	NaN	NaN	22.182500000000001	20.649899999999999	2	2	2	552	552	552	72531	0	2877	41449000	24	0	0	2	3	0	0	3	2	0	0	2	2	0	0	3	2	0	0	2
NaN	NaN	30.214400000000001	28.133700000000001	NaN	NaN	30.2166	28.0579	NaN	NaN	29.831700000000001	28.121600000000001	NaN	NaN	30.103899999999999	27.659600000000001	NaN	15.779500000000001	30.2056	28.431999999999999	29	29	29	387	387	387	57244	0	32331	9039900000	787	0	0	111	44	0	0	121	40	0	0	127	38	0	0	113	39	0	0	102
NaN	NaN	25.081499999999998	22.453800000000001	NaN	NaN	24.523499999999999	22.999600000000001	NaN	NaN	24.5656	22.334800000000001	NaN	NaN	23.892199999999999	22.358599999999999	NaN	NaN	24.4956	23.311299999999999	6	6	6	224	224	224	55095	0	32331	231730000	121	0	0	16	9	0	0	17	9	0	0	19	5	0	0	10	10	0	0	16
NaN	NaN	19.373899999999999	18.1052	NaN	NaN	18.817	NaN	NaN	NaN	18.9406	NaN	NaN	NaN	20.040199999999999	NaN	NaN	NaN	NaN	18.2422	2	2	2	223	223	223	30338	0	13347	6538600	3	0	0	0	1	0	0	0	0	0	0	0	0	0	0	2	0	0	0	0
NaN	NaN	20.937000000000001	17.964700000000001	NaN	NaN	20.363199999999999	NaN	NaN	NaN	21.193100000000001	NaN	NaN	NaN	20.020800000000001	17.764199999999999	NaN	NaN	20.5258	17.529	34	8	8	466	159	159	78085	0	13991	11870000	29	0	0	9	0	0	0	5	0	0	0	7	0	0	0	2	0	0	0	5
NaN	NaN	21.001999999999999	18.395800000000001	NaN	NaN	20.238399999999999	NaN	NaN	NaN	22.7788	NaN	NaN	NaN	23.2681	NaN	NaN	NaN	20.721	NaN	13	13	13	258	258	258	79358	0	29609	26996000	30	0	0	6	0	0	0	2	0	0	0	10	0	0	0	11	0	0	0	1
NaN	NaN	27.5411	24.6373	NaN	NaN	27.229900000000001	23.196999999999999	NaN	NaN	27.391400000000001	23.3825	NaN	NaN	26.738900000000001	23.2438	NaN	NaN	27.1799	23.717600000000001	24	24	24	574	574	574	70761	0	32331	1086500000	255	0	0	43	23	0	0	35	13	0	0	35	9	0	0	33	12	0	0	36
NaN	NaN	20.411100000000001	NaN	NaN	NaN	20.3278	NaN	NaN	NaN	20.443100000000001	NaN	NaN	NaN	20.682300000000001	NaN	NaN	NaN	21.212199999999999	17.365500000000001	9	9	9	324	324	324	50908	0	1032	8990600	22	0	0	6	0	0	0	4	0	0	0	3	0	0	0	4	0	0	0	5
NaN	NaN	26.2013	23.678100000000001	NaN	NaN	25.953900000000001	23.2912	NaN	NaN	26.354700000000001	22.697399999999998	NaN	NaN	25.9785	23.483599999999999	NaN	NaN	26.566700000000001	23.7331	14	14	14	76	76	76	18455	0	32331	513520000	129	0	0	11	8	0	0	15	9	0	0	21	8	0	0	23	9	0	0	17
NaN	NaN	18.6844	NaN	NaN	NaN	17.188800000000001	NaN	NaN	NaN	17.928000000000001	NaN	NaN	NaN	NaN	NaN	NaN	NaN	19.854399999999998	NaN	3	3	3	247	247	247	22359	0	26804	2050600	8	0	0	2	0	0	0	0	0	0	0	1	0	0	0	1	0	0	0	4
NaN	NaN	18.109300000000001	NaN	NaN	NaN	17.742899999999999	NaN	NaN	NaN	17.846499999999999	NaN	NaN	NaN	NaN	NaN	NaN	NaN	18.978000000000002	NaN	3	3	3	171	171	171	44414	0	22584	1389700	7	0	0	3	0	0	0	1	0	0	0	1	0	0	0	0	0	0	0	2
NaN	NaN	18.7422	NaN	NaN	NaN	18.128	NaN	NaN	NaN	18.966200000000001	NaN	NaN	NaN	20.5274	19.092700000000001	NaN	NaN	21.179099999999998	18.7882	11	11	11	216	216	216	85307	0	85817	6499800	30	0	0	2	0	0	0	0	0	0	0	5	0	0	0	5	4	0	0	13
NaN	NaN	18.308299999999999	18.645399999999999	NaN	NaN	19.302399999999999	NaN	NaN	NaN	18.670000000000002	NaN	NaN	NaN	21.444700000000001	NaN	NaN	NaN	19.082699999999999	18.805900000000001	3	3	3	328	328	328	13027	0	2245	6627500	12	0	0	1	0	0	0	2	0	0	0	1	0	0	0	4	1	0	0	2
18.760200000000001	NaN	28.822600000000001	26.8872	NaN	NaN	28.997	26.340499999999999	NaN	NaN	28.807300000000001	25.244299999999999	NaN	NaN	28.630099999999999	24.870100000000001	NaN	NaN	27.817699999999999	25.257200000000001	32	32	29	644	644	623	69889	0	32331	3037800000	472	0	0	56	47	0	0	55	41	0	0	55	33	0	0	53	33	0	0	57
NaN	NaN	27.109200000000001	24.2684	NaN	NaN	26.582799999999999	22.164899999999999	NaN	NaN	26.504799999999999	22.485099999999999	NaN	NaN	26.630800000000001	21.831199999999999	NaN	NaN	27.035599999999999	24.198399999999999	9	9	9	659	659	659	13884	0	30527	734100000	87	0	0	10	7	0	0	13	4	0	0	12	3	0	0	12	3	0	0	14
NaN	NaN	29.037500000000001	26.0671	NaN	NaN	29.230899999999998	25.812999999999999	NaN	NaN	28.6463	26.5825	NaN	NaN	28.9101	24.306100000000001	NaN	NaN	29.5776	26.199400000000001	37	37	37	682	682	682	61309	0	32331	3734600000	625	0	0	81	58	0	0	85	45	0	0	81	38	0	0	80	27	0	0	81
NaN	NaN	27.273399999999999	24.145499999999998	NaN	NaN	26.729500000000002	23.9316	NaN	NaN	25.926200000000001	23.140599999999999	NaN	NaN	26.532499999999999	23.498000000000001	NaN	NaN	26.103300000000001	24.6495	33	33	33	574	574	574	81566	0	32331	726920000	335	0	0	48	23	0	0	46	27	0	0	45	18	0	0	35	25	0	0	40
NaN	NaN	22.716100000000001	19.789899999999999	NaN	NaN	21.8034	18.9373	NaN	NaN	23.788	17.2911	NaN	NaN	22.0307	20.121099999999998	NaN	NaN	22.396599999999999	NaN	10	10	10	527	527	527	28374	0	32331	48359000	53	0	0	11	2	0	0	7	1	0	0	12	0	0	0	6	2	0	0	11
NaN	NaN	19.051200000000001	NaN	NaN	NaN	18.299299999999999	NaN	NaN	NaN	19.8568	NaN	NaN	NaN	21.884699999999999	17.460899999999999	NaN	NaN	17.829699999999999	NaN	7	7	7	125	125	125	65396	0	18907	6907000	13	0	0	2	0	0	0	1	0	0	0	2	0	0	0	7	0	0	0	1
NaN	NaN	19.479500000000002	NaN	NaN	NaN	18.8888	NaN	NaN	NaN	20.2683	NaN	NaN	NaN	21.023099999999999	17.535699999999999	NaN	NaN	18.7331	NaN	6	6	6	20	20	20	41576	0	11743	6206600	14	0	0	3	0	0	0	1	0	0	0	5	0	0	0	3	1	0	0	1
NaN	NaN	28.6996	26.233499999999999	NaN	NaN	28.431799999999999	26.2225	NaN	NaN	28.567599999999999	25.6173	NaN	NaN	28.861899999999999	26.159300000000002	NaN	NaN	28.497399999999999	26.388300000000001	19	19	19	289	289	289	70182	0	32331	2892600000	294	0	0	42	20	0	0	35	29	0	0	31	13	0	0	36	21	0	0	37
NaN	NaN	24.400300000000001	20.150700000000001	NaN	NaN	24.529499999999999	21.266100000000002	NaN	NaN	24.3066	19.059200000000001	NaN	NaN	24.242100000000001	19.9419	NaN	NaN	24.773499999999999	21.960799999999999	23	23	23	596	596	596	62076	0	32331	146100000	111	0	0	20	4	0	0	17	6	0	0	21	1	0	0	17	1	0	0	18
NaN	NaN	21.882999999999999	19.2424	NaN	NaN	21.313500000000001	NaN	NaN	NaN	21.710699999999999	NaN	NaN	NaN	21.6813	NaN	NaN	NaN	23.769200000000001	20.602599999999999	13	13	13	394	394	394	60732	0	18291	27207000	48	0	0	6	0	0	0	4	0	0	0	7	0	0	0	7	0	0	0	17
NaN	NaN	21.462700000000002	19.7956	NaN	NaN	20.690799999999999	NaN	NaN	NaN	22.792200000000001	18.580200000000001	NaN	NaN	21.950900000000001	19.3383	NaN	NaN	22.074300000000001	20.602699999999999	8	8	8	307	307	307	41927	0	31412	30840000	33	0	0	6	1	0	0	2	0	0	0	10	0	0	0	3	2	0	0	6
NaN	NaN	27.31	25.007999999999999	NaN	NaN	27.578700000000001	23.236899999999999	NaN	NaN	26.701699999999999	23.807400000000001	NaN	NaN	26.593900000000001	21.5001	NaN	NaN	27.4587	24.060600000000001	6	6	6	657	657	657	14917	0	13889	987000000	102	0	0	16	7	0	0	14	7	0	0	15	8	0	0	9	4	0	0	13
NaN	NaN	17.379799999999999	NaN	NaN	NaN	NaN	NaN	NaN	NaN	17.325299999999999	NaN	NaN	NaN	19.094100000000001	NaN	NaN	NaN	19.824999999999999	17.227699999999999	5	5	5	422	422	422	20487	0	40281	2304700	7	0	0	1	0	0	0	0	0	0	0	1	0	0	0	2	0	0	0	3
NaN	NaN	19.044699999999999	NaN	NaN	NaN	18.465399999999999	NaN	NaN	NaN	18.2578	NaN	NaN	NaN	18.450099999999999	NaN	NaN	NaN	18.549099999999999	NaN	3	3	3	407	407	407	15873	0	19684	2410200	5	0	0	3	0	0	0	1	0	0	0	0	0	0	0	1	0	0	0	0
NaN	NaN	25.110299999999999	24.148299999999999	NaN	NaN	24.587800000000001	22.770499999999998	NaN	NaN	24.699300000000001	NaN	NaN	NaN	24.670400000000001	23.485700000000001	NaN	NaN	24.185400000000001	23.259	2	2	2	157	157	157	11594	0	67362	230460000	17	0	0	2	2	0	0	1	2	0	0	2	0	0	0	2	2	0	0	2
NaN	NaN	21.414300000000001	17.9405	NaN	NaN	21.345500000000001	17.342400000000001	NaN	NaN	22.533000000000001	NaN	NaN	NaN	22.6936	18.427099999999999	NaN	NaN	22.634799999999998	19.977599999999999	17	17	17	454	454	454	53831	0	28671	29563000	60	0	0	10	0	0	0	6	0	0	0	11	0	0	0	13	1	0	0	13
NaN	NaN	19.381599999999999	17.360700000000001	NaN	NaN	18.062100000000001	NaN	NaN	NaN	19.2714	NaN	NaN	NaN	18.867899999999999	NaN	NaN	NaN	18.215299999999999	17.525400000000001	4	4	4	222	222	222	26621	0	24021	3589000	11	0	0	4	0	0	0	1	0	0	0	2	0	0	0	3	0	0	0	1
NaN	NaN	19.457599999999999	18.552099999999999	NaN	NaN	19.4618	18.138400000000001	NaN	NaN	19.6051	NaN	NaN	NaN	19.1708	19.006799999999998	NaN	NaN	19.812100000000001	18.9815	3	3	3	511	511	511	10505	0	232	7020100	14	0	0	2	1	0	0	1	2	0	0	1	0	0	0	2	1	0	0	2
NaN	NaN	20.393699999999999	18.249500000000001	NaN	NaN	20.337199999999999	18.605799999999999	NaN	NaN	20.751799999999999	NaN	NaN	NaN	20.780200000000001	18.581800000000001	NaN	NaN	19.5334	NaN	5	5	5	364	364	364	26151	0	63447	9771700	16	0	0	4	1	0	0	3	0	0	0	4	0	0	0	3	0	0	0	1
NaN	NaN	20.075399999999998	18.1675	NaN	NaN	18.553799999999999	NaN	NaN	NaN	18.458100000000002	NaN	NaN	NaN	20.4331	NaN	NaN	NaN	20.211500000000001	NaN	6	6	6	29	29	29	4041	0	51021	5591800	14	0	0	4	0	0	0	0	0	0	0	1	0	0	0	4	0	0	0	5
NaN	NaN	23.098400000000002	22.491099999999999	NaN	NaN	22.779399999999999	21.7545	NaN	NaN	23.204000000000001	21.6158	NaN	NaN	23.6907	22.0397	NaN	NaN	22.55	21.8581	3	3	3	701	701	701	71069	0	3729	77299000	28	0	0	3	2	0	0	2	2	0	0	3	2	0	0	3	2	0	0	7
NaN	NaN	22.455400000000001	21.116900000000001	NaN	NaN	21.9057	19.592700000000001	NaN	NaN	22.366199999999999	19.442399999999999	NaN	NaN	23.277699999999999	20.718800000000002	NaN	NaN	21.709399999999999	21.099299999999999	15	15	15	612	612	612	56737	0	32331	44355000	68	0	0	14	7	0	0	6	2	0	0	12	1	0	0	11	4	0	0	8
NaN	NaN	19.2072	NaN	19.6235	19.1553	18.093	NaN	NaN	19.1036	NaN	NaN	NaN	NaN	18.626000000000001	NaN	NaN	NaN	20.9833	NaN	3	3	3	326	326	326	9758	0	25332	4585900	11	0	0	3	0	0	0	0	0	0	0	1	0	0	0	1	0	0	0	6
NaN	NaN	22.436	20.4636	NaN	NaN	22.174600000000002	19.886399999999998	NaN	NaN	22.344100000000001	19.935300000000002	NaN	NaN	22.8278	20.403600000000001	NaN	NaN	22.6568	20.9133	16	16	16	57	57	57	42738	0	14843	43728000	83	0	0	18	5	0	0	15	1	0	0	15	1	0	0	9	4	0	0	9
NaN	NaN	18.8506	NaN	NaN	NaN	18.432700000000001	NaN	NaN	NaN	19.794	NaN	NaN	NaN	20.4589	17.971900000000002	NaN	NaN	18.879899999999999	17.920300000000001	5	5	5	196	196	196	40681	0	52435	4928400	14	0	0	2	0	0	0	2	0	0	0	3	0	0	0	5	0	0	0	2
NaN	NaN	18.171500000000002	NaN	NaN	NaN	NaN	NaN	NaN	NaN	16.799299999999999	NaN	NaN	NaN	17.655100000000001	NaN	NaN	NaN	22.018899999999999	NaN	10	10	10	343	343	343	50783	0	66169	3906300	15	0	0	2	0	0	0	0	0	0	0	1	0	0	0	2	0	0	0	10
NaN	NaN	24.373100000000001	22.593299999999999	NaN	NaN	23.1998	21.5291	NaN	NaN	24.818000000000001	21.191800000000001	NaN	NaN	24.902799999999999	22.8934	NaN	NaN	23.362100000000002	21.984999999999999	27	27	27	817	817	817	39795	0	32331	166230000	165	0	0	23	12	0	0	16	7	0	0	32	3	0	0	25	16	0	0	23
NaN	NaN	21.2255	NaN	NaN	NaN	19.754300000000001	17.960799999999999	NaN	NaN	20.176200000000001	NaN	NaN	NaN	20.006900000000002	17.7742	NaN	NaN	19.506799999999998	17.650200000000002	2	2	2	236	236	236	13571	0	17143	8000000	9	0	0	3	0	0	0	1	0	0	0	1	0	0	0	1	0	0	0	2
NaN	NaN	23.3749	NaN	NaN	NaN	22.973600000000001	NaN	NaN	NaN	21.5825	NaN	NaN	NaN	22.388200000000001	NaN	NaN	NaN	24.337299999999999	NaN	6	6	6	991	991	991	11734	0	14729	56640000	30	0	0	2	1	0	0	5	1	0	0	3	1	0	0	4	1	0	0	11
NaN	NaN	19.4133	17.683700000000002	NaN	NaN	18.490100000000002	NaN	NaN	NaN	18.55	NaN	NaN	NaN	18.219000000000001	NaN	NaN	NaN	18.877600000000001	NaN	6	6	6	143	143	143	7608	0	43171	2662600	12	0	0	4	0	0	0	1	0	0	0	2	0	0	0	2	0	0	0	3
NaN	NaN	18.871700000000001	NaN	NaN	NaN	18.806100000000001	NaN	NaN	NaN	18.565999999999999	NaN	NaN	NaN	21.722799999999999	NaN	NaN	NaN	18.764199999999999	17.8627	3	3	3	206	206	206	20809	0	22765	6086900	8	0	0	1	0	0	0	1	0	0	0	1	0	0	0	4	0	0	0	1
NaN	NaN	27.418099999999999	24.906400000000001	NaN	NaN	27.255700000000001	24.332100000000001	NaN	NaN	27.536200000000001	24.158100000000001	NaN	NaN	27.1251	24.046199999999999	NaN	NaN	26.697199999999999	24.6081	26	23	23	616	595	595	70222	0	32331	1204600000	253	0	0	34	21	0	0	41	17	0	0	37	14	0	0	28	15	0	0	27
NaN	NaN	19.082899999999999	NaN	NaN	NaN	18.551200000000001	NaN	NaN	NaN	18.9666	NaN	NaN	NaN	NaN	17.7059	NaN	NaN	19.893599999999999	NaN	6	6	6	347	347	347	32919	0	40462	3584100	10	0	0	2	0	0	0	0	0	0	0	4	0	0	0	1	0	0	0	3
NaN	NaN	NaN	19.532699999999998	NaN	NaN	NaN	19.472000000000001	NaN	NaN	NaN	17.713699999999999	NaN	NaN	NaN	18.858499999999999	NaN	NaN	NaN	19.429600000000001	2	2	2	359	359	359	10622	0	253	3684800	7	0	0	0	1	0	0	0	2	0	0	0	0	0	0	0	1	0	0	0
NaN	NaN	19.357099999999999	17.816700000000001	NaN	NaN	18.4953	NaN	NaN	NaN	19.177499999999998	NaN	NaN	NaN	18.592700000000001	NaN	NaN	NaN	18.585899999999999	17.214200000000002	6	6	6	131	131	131	6453	0	36985	3660900	11	0	0	5	0	0	0	1	0	0	0	2	0	0	0	1	1	0	0	1
NaN	NaN	20.428799999999999	NaN	NaN	NaN	18.188099999999999	NaN	NaN	NaN	18.783999999999999	NaN	NaN	NaN	19.325399999999998	NaN	NaN	NaN	21.651800000000001	NaN	9	9	9	468	468	468	2407	0	86411	5968100	16	0	0	6	0	0	0	0	0	0	0	2	0	0	0	1	0	0	0	7
NaN	NaN	19.439800000000002	NaN	NaN	NaN	17.906199999999998	NaN	NaN	NaN	18.348400000000002	NaN	NaN	NaN	18.862400000000001	NaN	NaN	NaN	21.378	NaN	7	7	7	506	506	506	17739	0	58013	4822200	15	0	0	6	0	0	0	0	0	0	0	1	0	0	0	0	0	0	0	8
NaN	NaN	19.5458	NaN	NaN	NaN	18.140699999999999	NaN	NaN	NaN	18.823699999999999	NaN	NaN	NaN	19.2255	NaN	NaN	NaN	20.8384	17.755299999999998	4	4	4	444	444	444	1252	0	29191	6738100	15	0	0	5	0	0	0	1	0	0	0	1	0	0	0	1	0	0	0	6
NaN	NaN	19.818200000000001	NaN	NaN	NaN	NaN	NaN	NaN	NaN	19.649699999999999	NaN	NaN	NaN	19.4238	NaN	NaN	NaN	20.505199999999999	NaN	5	5	5	276	276	276	17645	0	32397	5663600	8	0	0	3	0	0	0	0	0	0	0	1	0	0	0	0	0	0	0	4
NaN	NaN	20.2576	NaN	NaN	NaN	18.592700000000001	17.548400000000001	NaN	NaN	18.9421	NaN	NaN	NaN	20.38	17.983799999999999	NaN	NaN	22.571200000000001	NaN	15	15	15	35	35	35	7751	0	10844	9623400	33	0	0	7	0	0	0	2	1	0	0	1	0	0	0	4	1	0	0	17
NaN	NaN	20.379000000000001	NaN	NaN	NaN	19.2958	NaN	NaN	NaN	19.2514	NaN	NaN	NaN	20.509	17.454999999999998	NaN	NaN	21.990600000000001	17.758800000000001	7	7	7	382	382	382	23179	0	74546	8270900	21	0	0	5	0	0	0	3	0	0	0	3	0	0	0	2	0	0	0	7
NaN	NaN	20.185300000000002	NaN	NaN	NaN	19.173400000000001	NaN	NaN	NaN	18.799299999999999	NaN	NaN	NaN	19.880199999999999	NaN	NaN	NaN	21.811599999999999	NaN	7	7	7	466	466	466	22948	0	50886	6798900	15	0	0	4	0	0	0	1	0	0	0	0	0	0	0	3	0	0	0	7
NaN	NaN	20.5001	NaN	NaN	NaN	18.5245	NaN	NaN	NaN	18.7636	NaN	NaN	NaN	19.1511	18.3627	NaN	NaN	21.0078	NaN	5	5	5	587	587	587	11767	0	42077	5768200	11	0	0	4	0	0	0	1	0	0	0	1	0	0	0	1	0	0	0	4
NaN	NaN	20.305199999999999	NaN	NaN	NaN	18.257400000000001	NaN	NaN	NaN	20.0139	NaN	NaN	NaN	18.063500000000001	NaN	NaN	NaN	21.1127	NaN	6	6	6	29	29	29	30102	0	41927	5682800	14	0	0	5	0	0	0	1	0	0	0	2	0	0	0	0	0	0	0	6
NaN	NaN	18.7883	NaN	NaN	NaN	17.868300000000001	NaN	NaN	NaN	18.146699999999999	NaN	NaN	NaN	NaN	NaN	NaN	NaN	19.2166	NaN	2	2	2	209	209	209	10076	0	13175	1824600	6	0	0	2	0	0	0	0	0	0	0	1	0	0	0	1	0	0	0	2
NaN	NaN	18.954699999999999	NaN	NaN	NaN	17.267399999999999	NaN	NaN	NaN	17.777999999999999	NaN	NaN	NaN	NaN	NaN	NaN	NaN	19.807099999999998	NaN	2	2	2	53	53	53	29738	0	12798	2249300	7	0	0	2	0	0	0	1	0	0	0	1	0	0	0	1	0	0	0	2
NaN	NaN	19.912400000000002	NaN	NaN	NaN	18.9895	NaN	NaN	NaN	18.834399999999999	NaN	NaN	NaN	18.929500000000001	NaN	NaN	NaN	21.915400000000002	NaN	5	5	5	531	531	531	72683	0	11156	6395400	15	0	0	5	0	0	0	2	0	0	0	2	0	0	0	1	0	0	0	5
NaN	NaN	19.760400000000001	NaN	NaN	NaN	18.781700000000001	NaN	NaN	NaN	18.9222	NaN	NaN	NaN	18.8489	NaN	NaN	NaN	21.043700000000001	NaN	5	5	5	402	402	402	13352	0	32327	4429700	7	0	0	2	0	0	0	0	0	0	0	0	0	0	0	0	0	0	0	5
NaN	NaN	19.9879	NaN	NaN	NaN	18.371099999999998	NaN	NaN	NaN	19.565799999999999	NaN	NaN	NaN	18.659099999999999	18.0916	NaN	NaN	21.31	NaN	5	5	5	466	466	466	14125	0	34825	8081800	17	0	0	4	0	0	0	1	0	0	0	3	0	0	0	2	0	0	0	7
NaN	NaN	20.5745	NaN	NaN	NaN	18.430800000000001	NaN	NaN	NaN	18.769600000000001	NaN	NaN	NaN	18.742699999999999	NaN	NaN	NaN	21.264600000000002	17.405999999999999	6	6	6	339	339	339	18932	0	43634	6165600	13	0	0	4	0	0	0	1	0	0	0	3	0	0	0	1	0	0	0	4
NaN	NaN	20.178000000000001	NaN	NaN	NaN	NaN	NaN	NaN	NaN	19.867999999999999	NaN	NaN	NaN	19.9679	NaN	NaN	NaN	21.325900000000001	NaN	5	5	5	337	337	337	18194	0	31959	7233100	10	0	0	2	0	0	0	0	0	0	0	2	0	0	0	1	0	0	0	5
NaN	NaN	17.846399999999999	NaN	NaN	NaN	NaN	NaN	NaN	NaN	17.0349	NaN	NaN	NaN	18.9697	NaN	NaN	NaN	19.233899999999998	NaN	2	2	2	25	25	25	66878	0	12313	1569500	5	0	0	0	0	0	0	0	0	0	0	0	0	0	0	2	0	0	0	3
NaN	NaN	19.514099999999999	NaN	NaN	NaN	18.111999999999998	NaN	NaN	NaN	17.8718	NaN	NaN	NaN	17.805399999999999	NaN	NaN	NaN	21.700700000000001	NaN	4	4	4	336	336	336	14645	0	23191	4329600	8	0	0	2	0	0	0	0	0	0	0	1	0	0	0	0	0	0	0	5
NaN	NaN	19.6721	NaN	NaN	NaN	18.145900000000001	NaN	NaN	NaN	18.982099999999999	NaN	NaN	NaN	18.6188	NaN	NaN	NaN	21.104299999999999	NaN	7	7	7	377	377	377	23142	0	86597	6223500	14	0	0	4	0	0	0	0	0	0	0	3	0	0	0	0	0	0	0	7
NaN	NaN	19.1328	NaN	NaN	NaN	17.979600000000001	NaN	NaN	NaN	17.783200000000001	NaN	NaN	NaN	18.366599999999998	NaN	NaN	NaN	20.408999999999999	NaN	7	7	7	258	258	258	35531	0	43059	2836200	10	0	0	2	0	0	0	0	0	0	0	0	0	0	0	1	0	0	0	7
NaN	NaN	17.7742	NaN	NaN	NaN	NaN	18.331800000000001	NaN	NaN	18.8048	18.197500000000002	NaN	NaN	18.181100000000001	17.6448	NaN	NaN	NaN	18.003599999999999	4	4	4	286	286	286	24258	0	28297	2550600	8	0	0	0	0	0	0	0	2	0	0	3	1	0	0	0	0	0	0	1
NaN	18.978000000000002	24.265899999999998	21.771999999999998	NaN	NaN	24.303999999999998	21.308299999999999	NaN	NaN	24.2821	20.674900000000001	NaN	NaN	24.210699999999999	21.6647	NaN	NaN	23.918800000000001	22.442699999999999	14	14	14	649	649	649	23272	0	32331	135080000	88	0	0	10	6	0	0	12	7	0	0	13	3	0	0	13	7	0	0	11
NaN	NaN	21.251799999999999	18.824100000000001	NaN	NaN	20.8751	NaN	NaN	NaN	20.912199999999999	NaN	NaN	NaN	20.6663	18.732099999999999	NaN	NaN	19.91	18.479900000000001	12	12	12	51	51	51	39864	0	13051	12934000	31	0	0	10	0	0	0	6	0	0	0	7	0	0	0	6	0	0	0	2
NaN	NaN	22.039899999999999	21.0473	NaN	NaN	21.445	21.3127	NaN	NaN	22.1097	20.573399999999999	NaN	NaN	22.9619	21.072600000000001	NaN	NaN	22.1647	20.878499999999999	11	11	11	48	48	48	39555	0	18818	43668000	66	0	0	7	6	0	0	7	5	0	0	9	2	0	0	9	6	0	0	9
NaN	NaN	19.906700000000001	NaN	NaN	NaN	19.361999999999998	NaN	NaN	NaN	19.37	NaN	NaN	NaN	18.823499999999999	NaN	NaN	NaN	20.937000000000001	NaN	2	2	2	254	254	254	10866	0	22303	4947700	8	0	0	2	0	0	0	1	1	0	0	2	0	0	0	1	0	0	0	1
NaN	NaN	21.1707	18.649999999999999	NaN	NaN	20.3245	18.688700000000001	NaN	NaN	21.9498	NaN	NaN	NaN	22.2712	19.927600000000002	NaN	NaN	21.209900000000001	20.759699999999999	12	12	12	475	475	475	40666	0	131	23154000	37	0	0	7	0	0	0	3	0	0	0	9	0	0	0	8	2	0	0	4
NaN	NaN	18.556000000000001	NaN	NaN	NaN	17.164899999999999	NaN	NaN	NaN	17.4177	NaN	NaN	NaN	NaN	NaN	NaN	NaN	19.834099999999999	NaN	2	2	2	302	302	302	90182	0	19218	2025600	6	0	0	2	0	0	0	0	0	0	0	1	0	0	0	1	0	0	0	2
NaN	NaN	18.594999999999999	NaN	NaN	NaN	17.507300000000001	NaN	NaN	NaN	17.484400000000001	NaN	NaN	NaN	17.5486	NaN	NaN	NaN	NaN	NaN	2	2	2	245	245	245	15626	0	12357	1395400	2	0	0	2	0	0	0	0	0	0	0	0	0	0	0	0	0	0	0	0
NaN	NaN	19.4909	NaN	NaN	NaN	NaN	NaN	NaN	NaN	18.498100000000001	NaN	NaN	NaN	20.169499999999999	18.393000000000001	NaN	NaN	22.307600000000001	19.042100000000001	6	6	6	464	464	464	17283	0	10393	7023000	15	0	0	2	0	0	0	0	0	0	0	1	0	0	0	2	2	0	0	6
NaN	NaN	21.011099999999999	20.139800000000001	NaN	NaN	20.3414	19.266999999999999	NaN	NaN	21.655799999999999	18.7364	NaN	NaN	21.666499999999999	20.416799999999999	NaN	NaN	21.035	20.988299999999999	10	10	10	587	587	587	19832	0	12014	20636000	35	0	0	6	1	0	0	3	3	0	0	8	0	0	0	5	1	0	0	3
NaN	NaN	23.2651	21.443100000000001	NaN	NaN	23.4117	21.331	NaN	NaN	23.521699999999999	20.645	NaN	NaN	23.2303	21.979099999999999	NaN	NaN	23.391100000000002	22.386700000000001	14	14	14	51	51	51	21824	0	32331	84349000	80	0	0	11	4	0	0	10	4	0	0	12	4	0	0	8	8	0	0	10
NaN	NaN	24.371500000000001	20.507300000000001	NaN	NaN	24.396999999999998	19.7013	NaN	NaN	23.9069	17.250800000000002	NaN	NaN	23.747900000000001	18.722799999999999	NaN	NaN	24.3306	19.928000000000001	27	27	27	455	455	455	1117	0	32331	117720000	129	0	0	30	4	0	0	27	2	0	0	20	0	0	0	17	0	0	0	26
NaN	NaN	21.484300000000001	20.009799999999998	NaN	NaN	20.601500000000001	18.979500000000002	NaN	NaN	21.1694	19.5091	NaN	NaN	21.091100000000001	NaN	NaN	NaN	20.7104	NaN	3	3	3	10	10	10	66888	0	52319	17624000	24	0	0	3	1	0	0	4	1	0	0	4	2	0	0	3	0	0	0	6
NaN	NaN	23.341799999999999	15.995100000000001	NaN	NaN	22.845300000000002	16.591000000000001	NaN	NaN	23.0868	NaN	NaN	NaN	22.846599999999999	NaN	NaN	NaN	23.324400000000001	17.060099999999998	29	29	29	47	47	47	85473	0	27037	54498000	107	0	0	29	0	0	0	18	0	0	0	22	0	0	0	16	0	0	0	22
NaN	NaN	20.770600000000002	18.9344	NaN	NaN	20.060099999999998	19.234300000000001	NaN	NaN	21.068300000000001	NaN	NaN	NaN	20.379000000000001	20.910499999999999	NaN	NaN	21.188199999999998	19.462199999999999	6	6	6	62	62	62	21269	0	61158	15746000	27	0	0	5	1	0	0	2	1	0	0	4	1	0	0	6	3	0	0	3
NaN	NaN	22.226099999999999	NaN	NaN	NaN	18.6569	NaN	NaN	NaN	20.256799999999998	NaN	NaN	NaN	20.399000000000001	NaN	NaN	NaN	23.723600000000001	NaN	6	6	6	532	532	532	97652	0	76729	20691000	19	0	0	5	0	0	0	1	0	0	0	4	0	0	0	3	0	0	0	6
NaN	NaN	18.6755	NaN	NaN	NaN	18.090499999999999	17.9693	NaN	NaN	18.8673	NaN	NaN	NaN	19.366599999999998	18.233899999999998	NaN	NaN	20.236999999999998	18.010200000000001	5	5	5	163	163	163	45684	0	3283	4322600	10	0	0	2	0	0	0	0	0	0	0	2	0	0	0	2	0	0	0	4
NaN	NaN	20.857900000000001	NaN	NaN	NaN	20.994599999999998	NaN	NaN	NaN	20.1965	NaN	NaN	NaN	20.164100000000001	NaN	NaN	NaN	21.211600000000001	NaN	11	11	10	203	203	182	95303	0	7911	10078000	28	0	0	8	0	0	0	7	0	0	0	3	0	0	0	2	0	0	0	8
NaN	NaN	18.426200000000001	NaN	NaN	NaN	18.273199999999999	NaN	NaN	NaN	18.4467	NaN	NaN	NaN	19.932300000000001	NaN	NaN	NaN	18.930599999999998	NaN	2	2	2	111	111	111	20224	0	157	2820000	7	0	0	1	0	0	0	1	0	0	0	1	0	0	0	2	0	0	0	2
NaN	NaN	17.9773	NaN	NaN	NaN	17.536200000000001	NaN	NaN	NaN	17.1523	NaN	NaN	NaN	16.950700000000001	NaN	NaN	NaN	20.5197	NaN	3	3	3	247	247	247	8788	0	25726	2105700	5	0	0	1	0	0	0	0	0	0	0	1	0	0	0	0	0	0	0	3
NaN	NaN	21.971	16.7821	NaN	NaN	19.025600000000001	NaN	NaN	NaN	21.201799999999999	NaN	NaN	NaN	21.599599999999999	17.334399999999999	NaN	NaN	23.769600000000001	NaN	13	13	13	542	542	542	35543	0	13017	23855000	38	0	0	10	0	0	0	2	0	0	0	7	0	0	0	5	1	0	0	13
NaN	NaN	17.945799999999998	NaN	NaN	NaN	17.609200000000001	NaN	NaN	NaN	17.958400000000001	NaN	NaN	NaN	17.946300000000001	NaN	NaN	NaN	NaN	NaN	3	3	3	83	83	83	58965	0	22293	1386300	5	0	0	2	0	0	0	1	0	0	0	0	0	0	0	2	0	0	0	0
NaN	NaN	22.3172	21.103200000000001	NaN	NaN	21.6007	21.314699999999998	NaN	NaN	21.997299999999999	20.278199999999998	NaN	NaN	21.31	21.2119	NaN	NaN	22.859500000000001	21.746099999999998	7	7	7	526	526	526	21174	0	18685	39340000	56	0	0	6	7	0	0	6	8	0	0	4	0	0	0	3	5	0	0	7
NaN	NaN	19.102	19.7849	NaN	NaN	18.627500000000001	18.415099999999999	NaN	NaN	19.026700000000002	NaN	NaN	NaN	20.6968	19.790600000000001	NaN	NaN	21.5044	19.353999999999999	6	6	6	544	544	544	17774	0	4367	10584000	15	0	0	1	0	0	0	0	0	0	0	1	0	0	0	2	3	0	0	5
NaN	NaN	25.2073	24.3005	NaN	NaN	24.889399999999998	22.602499999999999	NaN	NaN	25.116299999999999	22.558700000000002	NaN	NaN	24.685700000000001	23.256799999999998	NaN	NaN	24.691400000000002	23.632000000000001	13	13	13	682	682	682	97481	0	32331	274480000	100	0	0	14	8	0	0	14	6	0	0	16	3	0	0	12	7	0	0	13
NaN	NaN	19.848600000000001	NaN	NaN	NaN	18.575099999999999	NaN	NaN	NaN	19.1492	NaN	NaN	NaN	19.4313	NaN	NaN	NaN	21.1221	NaN	3	3	3	383	383	383	19224	0	23142	4848600	12	0	0	2	0	0	0	1	0	0	0	3	0	0	0	1	0	0	0	5
NaN	NaN	26.649799999999999	23.142199999999999	NaN	NaN	25.870100000000001	21.732199999999999	NaN	NaN	25.800599999999999	22.215699999999998	NaN	NaN	26.429400000000001	21.847100000000001	NaN	NaN	26.393999999999998	23.692299999999999	7	7	7	65	65	65	15357	0	10184	511410000	74	0	0	8	5	0	0	9	6	0	0	10	3	0	0	11	4	0	0	12
NaN	NaN	21.194500000000001	19.251000000000001	NaN	NaN	21.164200000000001	17.6127	NaN	NaN	21.063600000000001	NaN	NaN	NaN	20.922599999999999	18.904499999999999	NaN	NaN	21.3415	20.215299999999999	10	10	10	50	50	50	33636	0	1292	16643000	37	0	0	5	3	0	0	6	0	0	0	6	0	0	0	5	1	0	0	8
NaN	NaN	22.990400000000001	21.355799999999999	NaN	NaN	22.854600000000001	20.306699999999999	NaN	NaN	23.750299999999999	20.3127	NaN	NaN	23.910499999999999	21.097100000000001	NaN	NaN	22.722200000000001	21.542400000000001	14	14	14	57	57	57	30522	0	32331	76077000	84	0	0	13	5	0	0	11	3	0	0	14	1	0	0	14	4	0	0	14
NaN	NaN	27.378	24.6752	NaN	NaN	27.414300000000001	24.395199999999999	NaN	NaN	26.5975	24.201599999999999	NaN	NaN	26.134899999999998	23.821200000000001	NaN	NaN	27.2254	24.886299999999999	12	12	12	609	609	609	32679	0	32051	962970000	198	0	0	22	16	0	0	30	14	0	0	20	16	0	0	21	17	0	0	26
NaN	NaN	24.1114	20.398499999999999	NaN	NaN	24.1465	21.173999999999999	NaN	NaN	24.023399999999999	20.088200000000001	NaN	NaN	24.408300000000001	20.673300000000001	NaN	NaN	24.329799999999999	22.008800000000001	15	15	15	704	704	704	36385	0	24239	125920000	131	0	0	19	8	0	0	14	8	0	0	20	1	0	0	24	6	0	0	19
NaN	NaN	22.388500000000001	19.9879	NaN	NaN	21.425699999999999	NaN	NaN	NaN	21.294699999999999	NaN	NaN	NaN	21.618500000000001	NaN	NaN	NaN	22.780200000000001	NaN	3	3	3	406	406	406	16938	0	50125	26509000	17	0	0	4	0	0	0	3	0	0	0	2	0	0	0	3	0	0	0	5
NaN	NaN	17.812999999999999	NaN	NaN	NaN	16.897600000000001	NaN	NaN	NaN	17.934100000000001	NaN	NaN	NaN	18.1691	NaN	NaN	NaN	19.151599999999998	NaN	5	5	5	266	266	266	36422	0	31665	1371900	6	0	0	1	0	0	0	0	0	0	0	0	0	0	0	0	0	0	0	5
NaN	NaN	19.357900000000001	NaN	NaN	NaN	18.366	NaN	NaN	NaN	19.114000000000001	NaN	NaN	NaN	19.167899999999999	NaN	NaN	NaN	21.122499999999999	NaN	3	3	3	438	438	438	10368	0	23279	4259500	8	0	0	1	0	0	0	1	0	0	0	2	0	0	0	1	0	0	0	3
NaN	NaN	19.366499999999998	NaN	NaN	NaN	18.6587	NaN	NaN	NaN	18.968800000000002	NaN	NaN	NaN	20.257000000000001	NaN	NaN	NaN	21.520199999999999	NaN	9	9	9	177	177	177	77192	0	63649	5339000	16	0	0	0	0	0	0	0	0	0	0	1	0	0	0	4	0	0	0	11
NaN	NaN	19.1831	NaN	NaN	NaN	18.364999999999998	NaN	NaN	NaN	19.642700000000001	NaN	NaN	NaN	18.880299999999998	NaN	NaN	NaN	19.2685	NaN	6	6	6	246	246	246	45736	0	38909	3578900	11	0	0	3	0	0	0	0	0	0	0	6	0	0	0	1	0	0	0	1
NaN	NaN	20.787600000000001	NaN	NaN	NaN	19.185199999999998	17.3337	NaN	NaN	21.29	NaN	NaN	NaN	21.283100000000001	18.079000000000001	NaN	NaN	21.145399999999999	18.5518	15	15	15	343	343	343	57674	0	1098	11947000	37	0	0	10	0	0	0	1	0	0	0	13	0	0	0	9	1	0	0	2
NaN	NaN	19.266400000000001	18.9284	NaN	NaN	18.667000000000002	NaN	NaN	NaN	19.7424	NaN	NaN	NaN	19.944500000000001	NaN	NaN	NaN	19.046800000000001	NaN	4	4	4	222	222	222	195	0	26379	5773200	9	0	0	1	0	0	0	0	0	0	0	2	0	0	0	4	0	0	0	2
NaN	NaN	20.414999999999999	NaN	NaN	NaN	19.05	17.588000000000001	NaN	NaN	20.6417	NaN	NaN	NaN	20.7639	19.3431	NaN	NaN	21.714200000000002	18.946300000000001	13	13	12	483	483	459	35422	0	1769	11999000	33	0	0	9	0	0	0	1	0	0	0	4	0	0	0	5	2	0	0	10
NaN	NaN	22.731400000000001	21.2437	NaN	NaN	22.449200000000001	20.364000000000001	NaN	NaN	22.787700000000001	20.6096	NaN	NaN	22.752199999999998	NaN	NaN	NaN	22.870699999999999	21.502300000000002	5	5	5	322	322	322	20255	0	23848	48377000	46	0	0	6	6	0	0	5	5	0	0	7	2	0	0	6	0	0	0	6
NaN	NaN	19.093	16.8459	NaN	NaN	17.802099999999999	19.069600000000001	NaN	NaN	18.487300000000001	NaN	NaN	NaN	NaN	18.02	NaN	NaN	18.9421	17.960599999999999	4	4	4	46	46	46	20491	0	2705	3657900	13	0	0	3	1	0	0	0	3	0	0	2	0	0	0	0	1	0	0	2
NaN	NaN	19.4208	NaN	NaN	NaN	19.0365	NaN	NaN	NaN	19.201799999999999	NaN	NaN	NaN	19.503399999999999	NaN	NaN	NaN	18.5761	NaN	4	4	4	108	108	108	3789	0	23653	3842000	9	0	0	2	0	0	0	1	0	0	0	2	0	0	0	3	0	0	0	1
NaN	NaN	27.561399999999999	25.123000000000001	NaN	NaN	26.436199999999999	23.038900000000002	NaN	NaN	27.739000000000001	23.566600000000001	NaN	NaN	27.512899999999998	23.3337	NaN	NaN	26.755800000000001	23.7209	40	40	40	507	507	507	74268	0	32331	1143200000	300	0	0	45	27	0	0	32	14	0	0	53	13	0	0	48	12	0	0	38
NaN	NaN	22.050999999999998	19.381399999999999	NaN	NaN	21.034600000000001	NaN	NaN	NaN	21.5581	NaN	NaN	NaN	21.366199999999999	18.527699999999999	NaN	NaN	21.2683	18.959800000000001	11	11	11	379	379	379	37874	0	10067	20254000	39	0	0	12	0	0	0	8	0	0	0	7	0	0	0	4	2	0	0	6
NaN	NaN	18.507200000000001	NaN	NaN	NaN	NaN	NaN	NaN	NaN	17.918700000000001	NaN	NaN	NaN	18.822399999999998	NaN	NaN	NaN	20.605899999999998	NaN	7	7	7	212	212	212	50066	0	41995	2333000	8	0	0	1	0	0	0	0	0	0	0	0	0	0	0	0	0	0	0	7
NaN	NaN	25.286100000000001	16.3843	NaN	NaN	21.4711	NaN	NaN	NaN	23.8765	NaN	NaN	NaN	23.4682	18.182200000000002	NaN	NaN	26.464700000000001	19.123100000000001	16	16	16	839	839	839	20294	0	32331	167240000	95	0	0	23	0	0	0	10	0	0	0	19	0	0	0	18	1	0	0	22
NaN	NaN	17.261700000000001	NaN	NaN	NaN	NaN	NaN	NaN	NaN	16.908300000000001	NaN	NaN	NaN	17.1919	NaN	NaN	NaN	19.8705	NaN	2	2	2	232	232	232	10252	0	11439	1298200	3	0	0	1	0	0	0	0	0	0	0	0	0	0	0	0	0	0	0	2
NaN	NaN	18.327400000000001	NaN	NaN	NaN	18.150300000000001	18.326000000000001	NaN	NaN	18.535599999999999	NaN	NaN	NaN	NaN	18.5688	NaN	NaN	18.632200000000001	18.088899999999999	4	4	4	356	356	356	12952	0	28014	3085100	8	0	0	2	0	0	0	0	1	0	0	3	0	0	0	0	1	0	0	1
NaN	NaN	16.802199999999999	NaN	NaN	NaN	16.5443	NaN	NaN	NaN	16.666399999999999	NaN	NaN	NaN	NaN	NaN	NaN	NaN	19.144400000000001	NaN	2	2	2	178	178	178	13481	0	12234	944510	4	0	0	1	0	0	0	0	0	0	0	0	0	0	0	0	0	0	0	3
NaN	NaN	24.4651	22.5688	NaN	NaN	23.984400000000001	21.163900000000002	NaN	NaN	24.834800000000001	21.454599999999999	NaN	NaN	24.761500000000002	21.8	NaN	NaN	24.2864	22.479299999999999	23	23	23	624	624	624	36278	0	32331	166320000	144	0	0	24	9	0	0	20	4	0	0	25	2	0	0	23	5	0	0	22
NaN	NaN	21.09	NaN	NaN	NaN	18.8032	NaN	NaN	NaN	20.0474	NaN	NaN	NaN	19.7927	NaN	NaN	NaN	22.398900000000001	NaN	6	6	6	324	324	324	27205	0	45523	10050000	17	0	0	4	0	0	0	1	0	0	0	2	0	0	0	3	0	0	0	7
NaN	NaN	22.613600000000002	19.783200000000001	NaN	NaN	21.51	17.7195	NaN	NaN	22.6386	NaN	NaN	NaN	23.1341	20.016200000000001	NaN	NaN	22.104199999999999	20.114799999999999	16	16	16	634	634	634	36361	0	31101	39695000	67	0	0	11	2	0	0	8	0	0	0	12	0	0	0	18	1	0	0	12
NaN	NaN	22.54	20.2578	NaN	NaN	21.775200000000002	20.621500000000001	NaN	NaN	22.4602	18.7393	NaN	NaN	22.528099999999998	20.7012	NaN	NaN	22.956199999999999	21.1434	14	14	14	408	408	408	73527	0	17472	43637000	75	0	0	13	3	0	0	6	4	0	0	13	1	0	0	10	4	0	0	14
NaN	NaN	17.334499999999998	NaN	NaN	NaN	NaN	NaN	NaN	NaN	17.042899999999999	NaN	NaN	NaN	17.302499999999998	NaN	NaN	NaN	20.114000000000001	NaN	3	3	3	26	26	26	16023	0	19261	1477200	4	0	0	0	0	0	0	0	0	0	0	0	0	0	0	1	0	0	0	3
NaN	NaN	20.2315	NaN	NaN	NaN	17.903400000000001	NaN	NaN	NaN	18.674900000000001	NaN	NaN	NaN	NaN	NaN	NaN	NaN	18.851800000000001	NaN	5	5	5	484	484	484	13964	0	42912	3045100	9	0	0	3	0	0	0	0	0	0	0	2	0	0	0	0	0	0	0	4
NaN	NaN	17.229099999999999	NaN	NaN	NaN	NaN	NaN	NaN	NaN	16.799299999999999	NaN	NaN	NaN	17.5245	NaN	NaN	NaN	19.210899999999999	NaN	3	3	3	128	128	128	50586	0	181	974890	4	0	0	1	0	0	0	0	0	0	0	0	0	0	0	0	0	0	0	3
NaN	NaN	17.953199999999999	NaN	NaN	NaN	18.005800000000001	NaN	NaN	NaN	18.2029	NaN	NaN	NaN	18.751899999999999	NaN	NaN	NaN	18.437999999999999	NaN	4	4	4	121	121	121	47828	0	26715	1731000	8	0	0	0	0	0	0	0	0	0	0	3	0	0	0	4	0	0	0	1
NaN	NaN	20.5669	NaN	NaN	NaN	19.645399999999999	NaN	NaN	NaN	20.207100000000001	NaN	NaN	NaN	19.636099999999999	17.532499999999999	NaN	NaN	21.338799999999999	18.118500000000001	6	6	6	127	127	127	52375	0	47163	8651300	23	0	0	7	0	0	0	3	0	0	0	4	0	0	0	3	0	0	0	6
NaN	NaN	20.5457	NaN	NaN	NaN	19.5121	18.338100000000001	NaN	NaN	19.825500000000002	NaN	NaN	NaN	20.608699999999999	18.926600000000001	NaN	NaN	21.281300000000002	NaN	5	5	5	447	447	447	15316	0	36852	9583200	22	0	0	6	0	0	0	3	0	0	0	3	0	0	0	3	0	0	0	7
NaN	NaN	20.396699999999999	NaN	NaN	NaN	19.558900000000001	NaN	NaN	NaN	20.3551	NaN	NaN	NaN	19.590699999999998	NaN	NaN	NaN	20.375699999999998	NaN	8	8	8	384	384	384	27918	0	52431	29012000	11	0	0	2	0	0	0	2	0	0	0	4	0	0	1	1	0	0	0	1
NaN	NaN	NaN	NaN	NaN	NaN	17.436900000000001	17.6784	NaN	NaN	17.824999999999999	NaN	NaN	NaN	18.735700000000001	19.132999999999999	NaN	NaN	18.260300000000001	17.5227	4	4	4	159	159	159	40629	0	25992	2515400	8	0	0	0	0	0	0	0	1	0	0	0	0	0	0	2	3	0	0	1
NaN	NaN	21.306699999999999	18.287800000000001	NaN	NaN	20.1112	NaN	NaN	NaN	20.994800000000001	NaN	NaN	NaN	21.8598	18.116299999999999	NaN	NaN	20.485099999999999	19.183399999999999	14	14	14	607	607	607	36974	0	12667	14945000	34	0	0	9	1	0	0	2	0	0	0	6	0	0	0	10	0	0	0	4
NaN	NaN	22.440999999999999	19.6342	NaN	NaN	21.7773	19.5212	NaN	NaN	22.598400000000002	18.4909	NaN	NaN	23.224499999999999	19.576699999999999	NaN	NaN	21.6388	20.6877	10	10	10	474	474	474	20741	0	11503	41825000	47	0	0	8	1	0	0	4	2	0	0	8	0	0	0	12	3	0	0	5
NaN	NaN	19.704599999999999	18.568200000000001	NaN	NaN	19.3827	18.157	NaN	NaN	20.060500000000001	NaN	NaN	NaN	20.8977	18.381799999999998	NaN	NaN	19.891400000000001	19.001899999999999	3	3	3	358	358	358	19721	0	44998	9342000	28	0	0	2	1	0	0	4	1	0	0	4	0	0	0	4	4	0	0	4
NaN	NaN	20.565100000000001	NaN	NaN	NaN	19.086200000000002	17.905999999999999	NaN	NaN	18.649799999999999	NaN	NaN	NaN	18.821300000000001	18.648900000000001	NaN	NaN	21.186499999999999	18.4724	4	4	4	431	431	431	19405	0	29005	7590300	13	0	0	5	0	0	0	2	0	0	0	1	0	0	0	0	0	0	0	5
NaN	NaN	17.3322	NaN	NaN	NaN	NaN	NaN	NaN	NaN	16.802199999999999	NaN	NaN	NaN	17.245799999999999	NaN	NaN	NaN	19.307500000000001	NaN	3	3	3	239	239	239	21164	0	20855	1095800	4	0	0	1	0	0	0	0	0	0	0	0	0	0	0	0	0	0	0	3
NaN	NaN	19.773599999999998	NaN	NaN	NaN	18.3415	NaN	NaN	NaN	20.413900000000002	NaN	NaN	NaN	20.619900000000001	17.979299999999999	NaN	NaN	20.620899999999999	17.525700000000001	6	6	6	269	269	269	42931	0	51256	6650400	16	0	0	3	0	0	0	1	0	0	0	4	0	0	0	5	0	0	0	3
NaN	NaN	26.107500000000002	23.5304	NaN	NaN	25.5899	23.9665	NaN	NaN	26.0944	22.744199999999999	NaN	NaN	26.428000000000001	22.991499999999998	NaN	NaN	26.207599999999999	23.767399999999999	20	20	20	564	564	564	58398	0	32331	486690000	227	0	0	30	20	0	0	26	21	0	0	23	12	0	0	30	15	0	0	31
NaN	NaN	19.1934	NaN	NaN	NaN	18.8338	NaN	NaN	NaN	19.1768	NaN	NaN	NaN	19.378799999999998	NaN	NaN	NaN	21.779900000000001	NaN	4	4	4	224	224	224	44526	0	30772	4406200	7	0	0	1	0	0	0	0	0	0	0	0	0	0	0	1	0	0	0	5
NaN	NaN	19.351099999999999	NaN	NaN	NaN	17.510200000000001	NaN	NaN	NaN	17.706800000000001	NaN	NaN	NaN	NaN	NaN	NaN	NaN	20.607900000000001	NaN	4	4	4	297	297	297	14602	0	23182	2639900	8	0	0	2	0	0	0	1	0	0	0	1	0	0	0	0	0	0	0	4
NaN	NaN	19.603000000000002	NaN	NaN	NaN	17.956199999999999	NaN	NaN	NaN	19.030799999999999	NaN	NaN	NaN	20.0961	NaN	NaN	NaN	21.196899999999999	NaN	3	3	3	548	548	548	93045	0	66203	5316200	10	0	0	2	0	0	0	1	0	0	0	2	0	0	0	3	0	0	0	2
NaN	NaN	21.8567	19.672599999999999	NaN	NaN	21.1648	19.354900000000001	NaN	NaN	21.797799999999999	18.462700000000002	NaN	NaN	21.958500000000001	19.944900000000001	NaN	NaN	21.631699999999999	20.0139	10	10	10	564	564	564	28515	0	8925	25754000	46	0	0	8	2	0	0	6	0	0	0	8	0	0	0	8	3	0	0	8
NaN	NaN	20.090699999999998	NaN	NaN	NaN	NaN	NaN	NaN	NaN	19.948899999999998	NaN	NaN	NaN	20.099599999999999	NaN	NaN	NaN	21.9938	NaN	9	9	9	198	198	198	61556	0	18806	6910600	17	0	0	5	0	0	0	0	0	0	0	1	0	0	0	2	0	0	0	9
NaN	NaN	23.229900000000001	21.631900000000002	NaN	NaN	22.790199999999999	20.192	NaN	NaN	22.825299999999999	20.163499999999999	NaN	NaN	22.479900000000001	20.838999999999999	NaN	NaN	22.956099999999999	20.684000000000001	10	10	10	521	521	521	20505	0	26779	62395000	81	0	0	14	8	0	0	11	4	0	0	15	2	0	0	7	6	0	0	9
NaN	NaN	22.998000000000001	19.950299999999999	NaN	NaN	21.288499999999999	19.055399999999999	NaN	NaN	23.056699999999999	18.415099999999999	NaN	NaN	23.150700000000001	20.320799999999998	NaN	NaN	23.560600000000001	19.605799999999999	10	10	10	472	472	472	23475	0	16634	51721000	45	0	0	8	1	0	0	5	2	0	0	7	1	0	0	9	2	0	0	9
NaN	NaN	18.244399999999999	NaN	NaN	NaN	17.477699999999999	NaN	NaN	NaN	17.820699999999999	NaN	NaN	NaN	NaN	NaN	NaN	NaN	17.918099999999999	NaN	2	2	2	138	138	138	16177	0	12427	1314400	5	0	0	2	0	0	0	1	0	0	0	1	0	0	0	0	0	0	0	1
NaN	NaN	22.1722	19.6983	NaN	NaN	22.089300000000001	NaN	NaN	NaN	22.2925	NaN	NaN	NaN	23.118099999999998	NaN	NaN	NaN	21.2088	19.066600000000001	8	8	8	508	508	508	27217	0	66816	33884000	27	0	0	4	0	0	0	5	0	0	0	8	0	0	0	5	0	0	0	5
NaN	NaN	22.720800000000001	20.12	NaN	NaN	22.186399999999999	20.170200000000001	NaN	NaN	22.675000000000001	NaN	NaN	NaN	22.037700000000001	18.893799999999999	NaN	NaN	23.013000000000002	19.9026	13	13	13	616	616	616	37337	0	1807	41615000	55	0	0	13	2	0	0	10	2	0	0	12	0	0	0	4	1	0	0	11
NaN	NaN	24.3687	20.790600000000001	NaN	NaN	23.857500000000002	19.724900000000002	NaN	NaN	23.6816	NaN	NaN	NaN	22.8749	18.678599999999999	NaN	NaN	24.055800000000001	19.2971	10	10	10	522	522	522	40581	0	15611	94532000	51	0	0	11	3	0	0	10	2	0	0	9	0	0	0	6	0	0	0	9
NaN	NaN	18.673100000000002	NaN	NaN	NaN	NaN	NaN	NaN	NaN	17.710699999999999	NaN	NaN	NaN	18.332799999999999	NaN	NaN	NaN	19.598099999999999	NaN	4	4	4	556	556	556	12418	0	26336	1989700	10	0	0	2	0	0	0	0	0	0	0	1	0	0	0	0	0	0	0	6
NaN	NaN	23.467099999999999	18.513300000000001	NaN	NaN	23.025600000000001	17.703299999999999	NaN	NaN	22.715499999999999	17.1311	NaN	NaN	23.243099999999998	17.2026	NaN	NaN	22.444600000000001	20.4819	25	25	25	541	541	541	78453	0	2427	58156000	87	0	0	21	1	0	0	17	0	0	0	14	0	0	0	16	0	0	0	15
NaN	NaN	19.351400000000002	NaN	NaN	NaN	18.228300000000001	NaN	NaN	NaN	18.562899999999999	NaN	NaN	NaN	NaN	NaN	NaN	NaN	20.25	NaN	2	2	2	123	123	123	23957	0	14411	2811200	6	0	0	2	0	0	0	1	0	0	0	1	0	0	0	0	0	0	0	2
NaN	NaN	16.963100000000001	NaN	NaN	NaN	NaN	NaN	NaN	NaN	16.519600000000001	NaN	NaN	NaN	16.970300000000002	NaN	NaN	NaN	20.385000000000002	NaN	3	3	3	222	222	222	11526	0	21109	1427800	3	0	0	0	0	0	0	0	0	0	0	0	0	0	0	0	0	0	0	3
NaN	NaN	20.564399999999999	17.071000000000002	NaN	NaN	19.481400000000001	NaN	NaN	NaN	21.845400000000001	NaN	NaN	NaN	22.830100000000002	18.295000000000002	NaN	NaN	20.790500000000002	18.5151	18	18	18	234	234	234	14102	0	28563	17494000	41	0	0	6	0	0	0	2	0	0	0	12	0	0	0	18	0	0	0	3
NaN	NaN	23.141200000000001	16.5931	NaN	NaN	20.865100000000002	NaN	NaN	NaN	22.182200000000002	NaN	NaN	NaN	22.317499999999999	18.034300000000002	NaN	NaN	24.225200000000001	18.1327	30	30	30	59	59	59	57403	0	32331	118980000	77	0	0	24	0	0	0	4	0	0	0	11	0	0	0	14	0	0	0	24
NaN	NaN	22.117699999999999	20.376300000000001	NaN	NaN	21.393000000000001	20.130299999999998	NaN	NaN	20.829799999999999	NaN	NaN	NaN	22.396599999999999	20.050899999999999	NaN	NaN	23.822299999999998	20.680599999999998	7	7	7	781	781	781	10377	0	42824	45937000	17	0	0	5	1	0	0	2	0	0	0	1	0	0	0	2	0	0	0	5
NaN	NaN	22.45	20.711600000000001	NaN	NaN	22.813700000000001	18.6813	NaN	NaN	22.355799999999999	19.064599999999999	NaN	NaN	22.0563	18.494399999999999	NaN	NaN	21.320399999999999	18.9497	5	5	5	364	364	364	12054	0	40536	36007000	27	0	0	4	2	0	0	4	1	0	0	4	2	0	0	3	2	0	0	3
NaN	NaN	23.1403	18.9709	NaN	NaN	23.029399999999999	19.314	NaN	NaN	24.002800000000001	19.007999999999999	NaN	NaN	23.262799999999999	19.279	NaN	NaN	22.657399999999999	21.271699999999999	7	7	7	362	362	362	22208	0	77011	68271000	37	0	0	7	1	0	0	7	1	0	0	7	0	0	0	6	1	0	0	5
NaN	NaN	18.004300000000001	NaN	NaN	NaN	18.5733	NaN	NaN	NaN	18.471900000000002	NaN	NaN	NaN	18.227599999999999	NaN	NaN	NaN	18.134799999999998	NaN	2	2	2	67	67	67	43268	0	15044	3476800	4	0	0	1	0	0	0	0	0	0	0	1	0	0	0	2	0	0	0	0
NaN	NaN	23.004999999999999	19.828600000000002	NaN	NaN	21.614100000000001	NaN	NaN	NaN	23.3489	NaN	NaN	NaN	23.5273	19.627700000000001	NaN	NaN	21.2515	19.1709	2	2	2	83	83	83	17054	0	82506	49396000	16	0	0	3	1	0	0	1	1	0	0	2	1	0	0	3	1	0	0	2
NaN	NaN	18.680900000000001	NaN	NaN	NaN	18.360399999999998	NaN	NaN	NaN	17.971800000000002	NaN	NaN	NaN	19.110299999999999	NaN	NaN	NaN	20.460799999999999	NaN	4	4	4	162	162	162	41174	0	30715	2837400	9	0	0	2	0	0	0	0	0	0	0	1	0	0	0	3	0	0	0	3
NaN	NaN	20.834399999999999	NaN	NaN	NaN	19.1646	NaN	NaN	NaN	20.231999999999999	NaN	NaN	NaN	19.829000000000001	NaN	NaN	NaN	22.234100000000002	NaN	3	3	3	323	323	323	14335	0	45765	10292000	12	0	0	3	0	0	0	1	0	0	0	2	0	0	0	2	0	0	0	4
NaN	NaN	20.3371	NaN	NaN	NaN	19.376000000000001	NaN	NaN	NaN	19.0595	NaN	NaN	NaN	19.0015	NaN	NaN	NaN	21.711200000000002	NaN	5	5	5	373	373	373	15947	0	32892	6604400	12	0	0	4	0	0	0	1	0	0	0	1	0	0	0	0	0	0	0	6
NaN	NaN	25.351400000000002	23.6737	NaN	NaN	25.107099999999999	22.7546	NaN	NaN	25.608599999999999	22.595700000000001	NaN	NaN	25.7712	23.612300000000001	NaN	NaN	24.9939	23.876000000000001	24	24	24	681	681	681	34498	0	32331	338970000	199	0	0	29	19	0	0	25	8	0	0	28	6	0	0	26	19	0	0	22
NaN	NaN	21.097899999999999	NaN	NaN	NaN	18.8475	NaN	NaN	NaN	19.185099999999998	NaN	NaN	NaN	19.500499999999999	NaN	NaN	NaN	22.396799999999999	NaN	6	6	6	466	466	466	22013	0	59875	8942000	11	0	0	3	0	0	0	0	0	0	0	0	0	0	0	0	0	0	0	8
NaN	NaN	18.134	NaN	NaN	NaN	NaN	NaN	NaN	NaN	17.975899999999999	NaN	NaN	NaN	18.395700000000001	17.817299999999999	NaN	NaN	19.0122	NaN	3	3	3	296	296	296	24979	0	51495	2058400	9	0	0	1	0	0	0	0	0	0	0	1	0	0	0	2	0	0	0	4
NaN	NaN	18.200399999999998	NaN	NaN	NaN	NaN	NaN	NaN	NaN	18.7423	NaN	NaN	NaN	18.7196	18.391400000000001	NaN	NaN	20.048500000000001	NaN	5	5	5	129	129	129	59831	0	37563	2568700	7	0	0	0	0	0	0	0	0	0	0	2	0	0	0	1	0	0	0	4
NaN	NaN	22.314499999999999	19.3903	NaN	NaN	21.476400000000002	18.295000000000002	NaN	NaN	20.993400000000001	17.215	NaN	NaN	19.6373	19.153600000000001	NaN	NaN	22.003299999999999	20.019600000000001	14	14	14	335	335	335	5445	0	1482	20926000	46	0	0	12	2	0	0	9	0	0	0	7	0	0	0	3	1	0	0	8
NaN	NaN	23.325900000000001	21.858499999999999	NaN	NaN	23.34	19.998000000000001	NaN	NaN	22.9754	19.933900000000001	NaN	NaN	23.0228	19.807600000000001	NaN	NaN	23.230499999999999	21.215399999999999	6	6	6	50	50	50	17131	0	18274	68500000	47	0	0	7	5	0	0	5	2	0	0	5	2	0	0	7	1	0	0	8
NaN	NaN	22.524899999999999	20.353300000000001	NaN	NaN	22.214700000000001	18.817399999999999	NaN	NaN	22.476099999999999	19.005700000000001	NaN	NaN	23.2577	19.775200000000002	NaN	NaN	22.320699999999999	20.368200000000002	13	13	13	601	601	601	23965	0	11338	41928000	52	0	0	9	3	0	0	6	1	0	0	9	1	0	0	12	3	0	0	5
NaN	NaN	22.988600000000002	19.247299999999999	NaN	NaN	21.634399999999999	20.475300000000001	NaN	NaN	21.855699999999999	17.3992	NaN	NaN	20.820399999999999	20.0641	NaN	NaN	23.961200000000002	19.537800000000001	16	16	16	586	586	586	30205	0	32331	40472000	59	0	0	11	0	0	0	7	3	0	0	8	0	0	0	5	3	0	0	18
NaN	NaN	24.082899999999999	21.579799999999999	NaN	NaN	24.1433	21.514800000000001	NaN	NaN	24.116199999999999	21.375800000000002	NaN	NaN	24.576499999999999	21.037400000000002	NaN	NaN	24.005400000000002	22.101800000000001	14	14	14	767	767	767	26228	0	19143	132070000	101	0	0	15	7	0	0	14	7	0	0	15	2	0	0	15	5	0	0	14
NaN	NaN	21.866199999999999	NaN	NaN	NaN	19.8948	NaN	NaN	NaN	21.802	NaN	NaN	NaN	21.4541	NaN	NaN	NaN	21.575800000000001	NaN	16	16	16	452	452	452	48901	0	22334	18210000	48	0	0	11	0	0	0	2	0	0	0	12	0	0	0	8	0	0	0	15
NaN	NaN	22.304300000000001	NaN	NaN	NaN	20.552900000000001	NaN	NaN	NaN	22.514800000000001	NaN	NaN	NaN	21.4726	NaN	NaN	NaN	22.554300000000001	NaN	11	11	11	387	387	387	496	0	17907	28191000	42	0	0	11	0	0	0	2	0	0	0	12	0	0	0	6	0	0	0	11
NaN	NaN	19.747900000000001	NaN	NaN	NaN	18.740600000000001	NaN	NaN	NaN	18.869399999999999	NaN	NaN	NaN	19.273599999999998	NaN	NaN	NaN	21.5366	NaN	7	5	5	205	165	165	51949	0	38871	4894300	8	0	0	1	0	0	0	0	0	0	0	0	0	0	0	1	0	0	0	6
NaN	NaN	18.581700000000001	NaN	NaN	NaN	18.774999999999999	NaN	NaN	NaN	18.804500000000001	NaN	NaN	NaN	19.116399999999999	NaN	NaN	NaN	18.452300000000001	NaN	2	2	2	10	10	10	33056	0	12522	2683900	9	0	0	2	0	0	0	2	0	0	0	2	0	0	0	2	0	0	0	1
NaN	NaN	18.582699999999999	16.967600000000001	NaN	NaN	18.584	NaN	NaN	NaN	18.663399999999999	NaN	NaN	NaN	20.770800000000001	NaN	NaN	NaN	NaN	18.203800000000001	4	4	4	395	395	395	17753	0	26595	4711000	9	0	0	2	0	0	0	2	0	0	0	1	0	0	0	3	0	0	0	1
NaN	NaN	21.668500000000002	NaN	NaN	NaN	17.400700000000001	NaN	NaN	NaN	19.3643	NaN	NaN	NaN	20.3323	NaN	NaN	NaN	22.860199999999999	NaN	8	8	8	63	63	63	18841	0	24729	13669000	29	0	0	9	0	0	0	1	0	0	0	4	0	0	0	5	0	0	0	10
NaN	NaN	20.8734	NaN	NaN	NaN	21.231200000000001	NaN	NaN	NaN	19.8292	NaN	NaN	NaN	21.347799999999999	NaN	NaN	NaN	20.518699999999999	18.642600000000002	3	3	3	31	31	31	16762	0	28605	12609000	23	0	0	5	1	0	0	5	0	0	0	4	0	0	0	2	0	0	0	4
19.7395	20.551500000000001	20.4574	19.603000000000002	20.146699999999999	20.5608	20.720300000000002	20.005800000000001	21.4511	20.885400000000001	20.705100000000002	20.287700000000001	20.9422	20.637	20.556000000000001	20.2302	21.213100000000001	21.4084	NaN	19.820599999999999	7	7	5	366	366	176	14257	0	68699	42599000	63	2	4	4	1	1	2	3	5	2	3	4	2	5	2	2	4	4	7	0
27.337700000000002	27.095500000000001	27.626899999999999	26.9817	26.2362	25.857900000000001	27.007300000000001	26.9801	25.1858	26.060199999999998	27.317	27.101400000000002	27.611599999999999	27.659300000000002	25.4712	26.9312	27.491399999999999	26.897099999999998	26.699100000000001	27.272400000000001	38	38	38	705	705	705	74231	0	32331	4195900000	860	48	52	47	48	28	28	41	43	17	30	47	47	40	50	30	53	42	38	38
19.879899999999999	21.2621	20.041799999999999	22.831199999999999	23.015599999999999	22.0471	20.663900000000002	21.9483	23.9968	22.614899999999999	20.4099	22.074100000000001	22.487500000000001	22.340900000000001	NaN	21.297799999999999	23.411100000000001	23.506599999999999	NaN	21.1097	4	4	4	277	277	277	25016	0	32331	65479000	57	1	2	0	6	3	4	2	4	5	2	2	2	2	3	0	3	6	3	0
21.6602	22.484999999999999	20.787700000000001	21.7453	21.967199999999998	20.879899999999999	21.1784	21.4727	22.0442	21.434000000000001	20.230699999999999	21.831600000000002	21.946899999999999	21.182099999999998	22.0199	21.122800000000002	21.810300000000002	22.056799999999999	20.127400000000002	20.821400000000001	7	7	7	606	606	606	24188	0	87766	70818000	92	6	3	2	8	4	2	2	6	4	2	3	3	4	3	5	10	5	6	3
NaN	22.0441	19.7774	20.7178	NaN	NaN	20.436599999999999	20.699100000000001	21.52	22.0318	21.5459	21.570699999999999	20.9023	NaN	21.157	18.9254	20.710999999999999	21.940899999999999	19.408100000000001	19.271599999999999	2	2	2	162	162	162	17517	0	16716	96451000	24	1	1	1	1	1	1	1	2	1	1	2	1	1	1	1	0	1	3	1
21.765699999999999	22.53	21.0488	23.338200000000001	NaN	22.0807	21.728200000000001	23.793199999999999	NaN	23.6218	21.1874	23.340599999999998	20.359400000000001	21.678100000000001	22.945399999999999	23.682600000000001	21.462900000000001	23.1371	21.640599999999999	23.209499999999998	14	14	14	567	567	567	31586	0	32331	190590000	171	8	14	5	12	0	6	6	16	0	12	5	9	1	7	10	17	4	10	1
NaN	NaN	22.610099999999999	19.4877	NaN	NaN	22.3079	NaN	NaN	NaN	22.302399999999999	NaN	NaN	NaN	23.173300000000001	20.369499999999999	NaN	NaN	21.819800000000001	18.944400000000002	6	6	6	439	439	439	33152	0	25289	48550000	58	0	0	10	0	0	0	9	0	0	0	12	0	0	0	6	8	0	0	10
NaN	NaN	20.034400000000002	18.5075	NaN	NaN	19.298300000000001	19.7075	NaN	NaN	19.6646	NaN	NaN	NaN	19.034199999999998	20.241	NaN	18.790400000000002	20.2622	19.8247	9	9	9	168	168	168	92199	0	71143	9665200	23	0	0	5	0	0	0	1	3	0	0	2	0	0	0	1	6	0	0	3
22.8764	23.231400000000001	21.550799999999999	23.550899999999999	23.554099999999998	22.279699999999998	21.909700000000001	22.475300000000001	23.812200000000001	23.093699999999998	22.147400000000001	23.1846	23.7502	23.809799999999999	22.671399999999998	22.334099999999999	24.494599999999998	24.547699999999999	21.211200000000002	22.966100000000001	7	7	7	274	274	274	2185	0	82963	205210000	107	5	4	3	7	5	3	3	5	5	4	4	6	6	6	5	6	8	9	2
22.245000000000001	22.4133	19.741499999999998	21.558	22.785599999999999	22.4496	20.895600000000002	20.327500000000001	22.609400000000001	22.461300000000001	20.332999999999998	20.610900000000001	22.506399999999999	22.7088	21.2257	21.2042	22.309200000000001	22.742000000000001	20.907299999999999	21.305700000000002	5	5	5	99	99	99	92923	0	16872	95889000	112	6	5	3	5	8	7	6	5	7	7	3	4	6	6	4	4	5	7	3
22.383099999999999	21.4801	21.675999999999998	21.6907	22.2455	21.939399999999999	22.146899999999999	21.573599999999999	20.2456	20.658899999999999	20.875699999999998	21.627099999999999	22.206800000000001	21.616599999999998	20.689	21.926400000000001	21.756900000000002	21.035799999999998	21.2423	21.2836	17	10	7	347	274	211	84914	0	88507	92207000	110	11	8	7	5	5	4	8	4	1	2	3	4	4	7	2	8	3	4	2
[truncated: 7 more columns]
